# Supplementary material for: Alcohol Dependence in Rats Is Associated with Global Changes in Gene Expression in the Central Amygdala
Source: Brain Sci. 2021 Aug 29;11(9):1149. doi: 10.3390/brainsci11091149 (PMC8468792; doi:10.3390/brainsci11091149)
Supplement: Supplementary file 1 [file brainsci-11-01149-s001.zip]

Archive with 2 entries (2 files):
- Supplemental_Table_1.xlsx
- Supplemental_Table_2.xlsx
