# Supplementary material for: Alcohol Dependence in Rats Is Associated with Global Changes in Gene Expression in the Central Amygdala
Source: Brain Sci. 2021 Aug 29;11(9):1149. doi: 10.3390/brainsci11091149 (PMC8468792; doi:10.3390/brainsci11091149)
Supplement: Supplementary file 1 [file brainsci-11-01149-s001.zip › Supplemental_Table_1.xlsx]

## Sheet: DEGs and group_cell affiliation
GeneSymbol	GeneName	Mean Expression	log2 FoldChange	AbsFC	pvalue	FDR (%)	Stat		R with sIPSC frequency	R p value		ECM	Myelination	Leukocyte Migration	Response to Alcohol	Regulation of innate immune response	Regulation of cytokine production	Response to oxidative stress	Astrocyte	Neuron	OPC	Myelin Oligodendrocyte	Microglia	Endothelial
Mmp14	matrix metallopeptidase 14	567.74	-1.24608	1.24608	1.52e-36	2.93e-30	-12.6258		-0.451641	0.140509		MMP14						MMP14	Mmp14
Fabp7	fatty acid binding protein 7	1748.17	-0.948267	0.948267	3.23e-33	3.11e-27	-12.0079		-0.382174	0.220201									Fabp7
Pcdh12	protocadherin 12	89.0473	-1.31368	1.31368	1.95e-25	1.25e-19	-10.4226		-0.459794	0.132602														Pcdh12
Hif3a	hypoxia inducible factor 3 subunit alpha	259.216	1.22436	1.22436	9.87e-20	4.75e-14	9.09033		0.300515	0.342571
Cd93	CD93 molecule	481.934	-1.00936	1.00936	3.5e-15	1.35e-09	-7.87179		-0.430065	0.16288														Cd93
Cml3	N-acetyltransferase 8 (GCN5-related) family member 3	1464.83	0.969416	0.969416	1.03e-13	3.32e-08	7.43637		0.574609	0.0506775
Sult1a1	sulfotransferase family 1A member 1	429.066	0.630112	0.630112	1.74e-13	4.78e-08	7.36752		0.509041	0.0909833													Sult1a1
Zbtb16	zinc finger and BTB domain containing 16	1404.08	0.926041	0.926041	8.1e-13	1.95e-07	7.15945		0.179503	0.57669										Zbtb16
LOC103694857	hemoglobin subunit beta-2	650.694	-0.960831	0.960831	9.68e-13	2.07e-07	-7.135		-0.389171	0.211159
Galnt15	polypeptide N-acetylgalactosaminyltransferase 15	198.998	0.941885	0.941885	1.99e-12	3.54e-07	7.03496		0.500282	0.0976353
Col4a1	collagen type IV alpha 1 chain	3681.26	-0.603296	0.603296	2.03e-12	3.54e-07	-7.03273		-0.590751	0.0431155		COL4A1												Col4a1
Hbb-b1	hemoglobin, beta adult s chain	858.012	-0.935018	0.935018	3.77e-12	6.05e-07	-6.94538		-0.344456	0.27289
Fzd10	frizzled class receptor 10	1774.95	-0.735378	0.735378	4.38e-12	6.48e-07	-6.9245		-0.592854	0.0421931									Fzd10
LOC103694855	hemoglobin subunit beta-2-like	118.478	-0.927877	0.927877	5.63e-12	7.74e-07	-6.88867		-0.391303	0.208449
RGD1565166	similar to MGC45438 protein	106.153	-0.897615	0.897615	1.62e-11	2.08e-06	-6.73631		-0.497427	0.0998717
Pnlip	pancreatic lipase	370.054	-0.863372	0.863372	2.25e-11	2.64e-06	-6.68867		-0.494931	0.101855											Pnlip
Alox15	arachidonate 15-lipoxygenase	357.527	-0.887196	0.887196	2.33e-11	2.64e-06	-6.68362		-0.405291	0.1912
Clec14a	C-type lectin domain containing 14A	253.465	-0.625071	0.625071	6.48e-11	6.93e-06	-6.53224		-0.391888	0.20771														Clec14a
Cdkn1a	cyclin-dependent kinase inhibitor 1A	440.638	-0.602228	0.602228	8.29e-11	8.4e-06	-6.49526		-0.465358	0.127375					CDKN1A
Klf15	Kruppel-like factor 15	2172.42	0.580257	0.580257	1.05e-10	1.01e-05	6.45949		0.13676	0.671696									Klf15
Kdr	kinase insert domain receptor	1016.96	-0.711861	0.711861	1.58e-10	1.45e-05	-6.39749		-0.712674	0.00928985		KDR												Kdr
Lgals5	lectin, galactose binding, soluble 5	43.3694	-0.855891	0.855891	1.95e-10	1.71e-05	-6.36531		-0.397944	0.200147
Tp53bp2	tumor protein p53 binding protein, 2	3982.64	0.467869	0.467869	3.45e-10	2.89e-05	6.27702		0.447475	0.144664
Fmo2	flavin containing dimethylaniline monoxygenase 2	99.5978	0.789898	0.789898	4.39e-10	3.52e-05	6.23932		0.213287	0.505676
Klhdc7a	kelch domain containing 7A	346.423	-0.74114	0.74114	4.66e-10	3.59e-05	-6.23		-0.309393	0.327784
Aplnr	apelin receptor	198.341	-0.749324	0.749324	7.4e-10	5.48e-05	-6.15733		-0.546092	0.0662308														Aplnr
Cyp51	cytochrome P450, family 51	7604.78	-0.394711	0.394711	1.25e-09	8.88e-05	-6.07428		-0.53231	0.0748148
Rab7b	Rab7b, member RAS oncogene family	566.5	-0.645646	0.645646	1.3e-09	8.96e-05	-6.06699		-0.615639	0.0330768							RAB7B
Casr	calcium-sensing receptor	220.181	-0.766872	0.766872	1.59e-09	0.000105	-6.03514		-0.378831	0.224602					CASR
Aim2	absent in melanoma 2	70.483	-0.798329	0.798329	2.89e-09	0.000185	-5.93795		-0.397353	0.200877						AIM2	AIM2						Aim2
Cyp51a1-ps1	cytochrome P450, family 51, subfamily a, polypeptide 1, pseudogene 1	2836.91	-0.405238	0.405238	6.55e-09	0.000407	-5.80212		-0.476449	0.117362
Rnf122	ring finger protein 122	416.145	-0.664576	0.664576	6.78e-09	0.000408	-5.79632		-0.578018	0.0490086
Sgk1	serum/glucocorticoid regulated kinase 1	6016.23	0.755324	0.755324	7.78e-09	0.000454	5.77324		0.224879	0.482245													Sgk1
Lims2	LIM zinc finger domain containing 2	5571.64	-0.545541	0.545541	1.2e-08	0.000679	-5.69986		-0.450806	0.141336
Tgm2	transglutaminase 2	482.814	-0.739207	0.739207	1.41e-08	0.000777	-5.67187		-0.506905	0.0925762													Tgm2
Lmo2	LIM domain only 2	675.949	-0.527462	0.527462	1.54e-08	0.000821	-5.65752		-0.325898	0.301242
Igf2	insulin-like growth factor 2	2428.79	-0.699522	0.699522	1.69e-08	0.000864	-5.64112		-0.320009	0.31057					IGF2
Acer2	alkaline ceramidase 2	1219.9	0.607702	0.607702	1.71e-08	0.000864	5.63943		0.353964	0.25898														Acer2
Tsc22d3	TSC22 domain family, member 3	5958.47	0.50276	0.50276	2.05e-08	0.00101	5.60801		0.419777	0.174296
Col3a1	collagen type III alpha 1 chain	921.471	-0.708159	0.708159	2.58e-08	0.00124	-5.56762		-0.29451	0.352771		COL3A1									Col3a1
Cables1	Cdk5 and Abl enzyme substrate 1	2489.78	0.422912	0.422912	2.67e-08	0.00125	5.56183		0.381375	0.221248													Cables1
Tfcp2l1	transcription factor CP2-like 1	240.31	0.600343	0.600343	2.74e-08	0.00126	5.55701		0.489105	0.106587
Lonrf3	LON peptidase N-terminal domain and ring finger 3	1190.94	0.538258	0.538258	4.46e-08	0.00197	5.47167		0.322384	0.306788									Lonrf3
Col1a1	collagen type I alpha 1 chain	1240.83	-0.692066	0.692066	4.5e-08	0.00197	-5.47002		-0.529352	0.0767518		COL1A1		COL1A1	COL1A1			COL1A1			Col1a1
LOC689064	hemoglobin, beta adult s chain	1373.27	-0.714928	0.714928	5.06e-08	0.00217	-5.44913		-0.342728	0.275462
Gpatch4	G patch domain containing 4	2352.44	0.717262	0.717262	5.63e-08	0.00235	5.43027		0.0768252	0.812418
Kcnj8	potassium inwardly-rectifying channel, subfamily J, member 8	228.279	-0.66808	0.66808	6.13e-08	0.00251	-5.41494		-0.418127	0.176173														Kcnj8
Hmgcs1	3-hydroxy-3-methylglutaryl-CoA synthase 1	18869.4	-0.404777	0.404777	7.78e-08	0.00312	-5.37215		-0.422893	0.170787					HMGCS1
Nid1	nidogen 1	1436.98	-0.608635	0.608635	8.1e-08	0.00318	-5.36484		-0.456415	0.135843		NID1												Nid1
Il2rg	interleukin 2 receptor subunit gamma	61.2976	-0.721162	0.721162	8.42e-08	0.00324	-5.35789		-0.409471	0.186222														Il2rg
Adamts4	ADAM metallopeptidase with thrombospondin type 1 motif, 4	2166.96	-0.702255	0.702255	9.17e-08	0.00346	-5.34251		-0.659084	0.0197434		ADAMTS4										Adamts4
Gpd1	glycerol-3-phosphate dehydrogenase 1	6470.16	0.710542	0.710542	9.36e-08	0.00346	5.33869		0.145642	0.651529
LOC103694908	low affinity immunoglobulin gamma Fc region receptor III-like	153.194	-0.528632	0.528632	9.53e-08	0.00346	-5.3355		-0.360989	0.248975
LOC100134871	beta globin minor gene	5374.37	-0.701431	0.701431	1.15e-07	0.00409	-5.30165		-0.358929	0.251885
Ciart	circadian associated repressor of transcription	795.253	0.636261	0.636261	1.31e-07	0.00459	5.27733		0.291005	0.358797
Htr1f	5-hydroxytryptamine receptor 1F	181.73	0.6355	0.6355	1.64e-07	0.00563	5.23631		0.298097	0.346657
Fgfrl1	fibroblast growth factor receptor-like 1	624.089	-0.569352	0.569352	1.73e-07	0.00583	-5.22647		-0.581329	0.0474244
Slc15a3	solute carrier family 15 member 3	208.24	-0.557919	0.557919	2.46e-07	0.00818	-5.16038		-0.479557	0.114652													Slc15a3
Rbpms2	RNA binding protein, mRNA processing factor 2	298.308	0.51737	0.51737	2.77e-07	0.00903	5.13864		0.483032	0.111671									Rbpms2
Cth	cystathionine gamma-lyase	275.05	0.563279	0.563279	4.11e-07	0.0132001	5.06357		0.213944	0.504335									Cth
Hba2	hemoglobin alpha, adult chain 2	8222.71	-0.666215	0.666215	4.26e-07	0.0134452	-5.05691		-0.293281	0.354877
LOC103691744	cystathionine gamma-lyase	154.646	0.555134	0.555134	4.5e-07	0.0138637	5.04648		0.32295	0.305891
Pdk4	pyruvate dehydrogenase kinase 4	225.726	0.673472	0.673472	4.54e-07	0.0138637	5.0449		0.227331	0.477352									Pdk4
Fgf2	fibroblast growth factor 2	352.968	0.506466	0.506466	4.98e-07	0.0149755	5.0271		0.194845	0.543956		FGF2
Parvb	parvin, beta	6700.06	-0.4654	0.4654	5.24e-07	0.015527	-5.01718		-0.251654	0.430098
Apcdd1	APC down-regulated 1	1199.38	-0.411499	0.411499	5.79e-07	0.0167245	-4.99813		-0.599231	0.0394811														Apcdd1
Sirt2	sirtuin 2	13657.9	-0.430638	0.430638	5.82e-07	0.0167245	-4.99704		-0.595597	0.0410109			SIRT2					SIRT2				Sirt2
Trib2	tribbles pseudokinase 2	3532.27	-0.435054	0.435054	7.62e-07	0.0215821	-4.94474		-0.292968	0.355415							TRIB2
Rhobtb1	Rho-related BTB domain containing 1	414.261	-0.522559	0.522559	8.21e-07	0.0229013	-4.93032		-0.703345	0.0107106														Rhobtb1
Hbb	hemoglobin subunit beta	6561.39	-0.65425	0.65425	8.43e-07	0.0231737	-4.92519		-0.273913	0.388957								HBB
LOC501110	glutathione S-transferase alpha 6	859.664	0.512615	0.512615	1.14e-06	0.0308442	4.86618		0.0949488	0.769123
Eva1a	eva-1 homolog A, regulator of programmed cell death	582.057	0.504916	0.504916	1.27e-06	0.0339726	4.84427		0.678468	0.0152867
LOC102552752	uncharacterized	130.677	0.616168	0.616168	1.3e-06	0.0341713	4.84037		0.439524	0.152812
Col4a5	collagen type IV alpha 5 chain	1308.41	-0.385374	0.385374	1.35e-06	0.0351548	-4.83202		-0.312289	0.323038		COL4A5
Htra4	HtrA serine peptidase 4	780.273	0.604059	0.604059	1.45e-06	0.0372112	4.81801		0.500979	0.0970941
Eltd1	adhesion G protein-coupled receptor L4	678.277	-0.539105	0.539105	1.48e-06	0.0375096	-4.81378		-0.460406	0.13202														Eltd1
Hba1	hemoglobin, alpha 1	13925.2	-0.633704	0.633704	1.52e-06	0.0378883	-4.80916		-0.284977	0.36929								HBA1
LOC684681	H1.2 linker histone, cluster member	3480.54	-0.499288	0.499288	1.59e-06	0.0392396	-4.79956		-0.431623	0.161194
Fam129a	niban apoptosis regulator 1	112.787	-0.606017	0.606017	1.71e-06	0.0417419	-4.78461		-0.696644	0.0118265														Fam129a
Gbp2	guanylate binding protein 2	150.911	-0.514741	0.514741	1.84e-06	0.0442233	-4.77046		-0.259119	0.416071														Gbp2
Alas2	5'-aminolevulinate synthase 2	491.122	-0.618898	0.618898	2.06e-06	0.0487322	-4.74752		-0.408609	0.187243
Exosc8	exosome component 8	701.073	0.442179	0.442179	2.08e-06	0.0487322	4.74587		0.558555	0.0590761
Ugt8	UDP glycosyltransferase 8	9488.52	-0.610512	0.610512	2.28e-06	0.0529851	-4.72645		-0.672593	0.01655
Hpd	4-hydroxyphenylpyruvate dioxygenase	60.1213	0.630746	0.630746	2.61e-06	0.0598316	4.69926		0.233462	0.465223
Zfp488	zinc finger protein 488	505.403	-0.582137	0.582137	2.93e-06	0.0663148	-4.67577		-0.4244	0.169106
Mat2a	methionine adenosyltransferase 2A	3186.28	0.252341	0.252341	3.01e-06	0.0673171	4.67029		0.338698	0.281516
Fzd4	frizzled class receptor 4	739.684	0.451095	0.451095	3.74e-06	0.0827409	4.62534		0.15721	0.625585														Fzd4
Thtpa	thiamine triphosphatase	9269.41	-0.206346	0.206346	4.26e-06	0.0931541	-4.59833		-0.248702	0.435706
Slc19a3	solute carrier family 19 member 3	166.935	0.602245	0.602245	4.33e-06	0.0937511	4.59464		0.111603	0.729863														Slc19a3
Fmn1	formin 1	671.309	0.479113	0.479113	4.79e-06	0.10244	4.57379		0.0312828	0.923115										Fmn1
Bmf	Bcl2 modifying factor	735.081	-0.514496	0.514496	5.1e-06	0.107887	-4.56061		-0.442398	0.149835													Bmf
Slc40a1	solute carrier family 40 member 1	261.745	-0.470545	0.470545	5.21e-06	0.109078	-4.556		-0.224675	0.482653														Slc40a1
Nr1d2	nuclear receptor subfamily 1, group D, member 2	7878.82	0.295524	0.295524	5.61e-06	0.116204	4.54041		0.273105	0.390415
Lhfpl2	LHFPL tetraspan subfamily member 2	1698.91	-0.338613	0.338613	5.78e-06	0.118422	-4.53416		-0.457915	0.134397
Thbs2	thrombospondin 2	168.777	-0.605295	0.605295	5.98e-06	0.121146	-4.52712		-0.240703	0.451083
Col15a1	collagen type XV alpha 1 chain	171.519	-0.542499	0.542499	6.17e-06	0.123653	-4.52057		-0.082997	0.797614		COL15A1
Gamt	guanidinoacetate N-methyltransferase	2628.18	-0.414156	0.414156	7.01e-06	0.139061	-4.49345		-0.406438	0.189826												Gamt
Adamts12	ADAM metallopeptidase with thrombospondin type 1 motif, 12	264.544	-0.564789	0.564789	7.38e-06	0.144911	-4.48248		-0.436344	0.156152
Slc4a1	solute carrier family 4 member 1 (Diego blood group)	186.847	-0.492957	0.492957	8.28e-06	0.161039	-4.45774		-0.462958	0.129612
Cox4i2	cytochrome c oxidase subunit 4i2	95.5234	-0.566356	0.566356	8.75e-06	0.168453	-4.44592		-0.336797	0.284398														Cox4i2
Per1	period circadian regulator 1	3908.89	0.509662	0.509662	9.15e-06	0.174411	4.4363		0.30371	0.337209							PER1
LOC103690249	muskelin 1	718.814	0.4472	0.4472	1.09e-05	0.205278	4.39894		0.153246	0.634433
Tars2	threonyl-tRNA synthetase 2, mitochondrial	3190.24	-0.196483	0.196483	1.14e-05	0.212285	-4.38953		-0.517577	0.0848016
Plekhg1	pleckstrin homology and RhoGEF domain containing G1	1612.19	-0.506286	0.506286	1.31e-05	0.241556	-4.35924		-0.695463	0.0120317
Zfp566	zinc finger protein 566	559.49	0.41139	0.41139	1.35e-05	0.247607	4.35143		0.216384	0.499366
Elovl6	ELOVL fatty acid elongase 6	1178.43	-0.371733	0.371733	1.36e-05	0.247607	-4.34964		-0.510601	0.0898319
Col6a4	collagen, type VI, alpha 4	51.2298	-0.57591	0.57591	1.42e-05	0.254872	-4.34124		-0.20659	0.519437
Slc16a1	solute carrier family 16 member 1	2846.88	-0.421242	0.421242	1.45e-05	0.258489	-4.33609		-0.506037	0.0932295				SLC16A1										Slc16a1
Bcl6	BCL6, transcription repressor	1822.63	0.45636	0.45636	1.53e-05	0.266802	4.32427		0.568298	0.0538721							BCL6
Pnp	purine nucleoside phosphorylase	3647.7	-0.346593	0.346593	1.53e-05	0.266802	-4.32485		-0.206247	0.520147
Tlr2	toll-like receptor 2	308.239	-0.491018	0.491018	1.54e-05	0.266802	-4.32309		-0.3861	0.215099						TLR2	TLR2						Tlr2
Pla2g3	phospholipase A2, group III	62.5797	0.550451	0.550451	1.57e-05	0.269399	4.31897		0.0639936	0.843373									Pla2g3
Foxd1	forkhead box D1	86.7796	-0.570165	0.570165	1.61e-05	0.274619	-4.31277		-0.507997	0.0917598
Mfsd2a	major facilitator superfamily domain containing 2A	970.228	0.36078	0.36078	1.66e-05	0.277851	4.30646		0.190444	0.553267
LOC103694902	ubiquitin-conjugating enzyme E2 B	6534.66	0.189836	0.189836	1.66e-05	0.277851	4.3063		0.513889	0.0874367
Elmod3	ELMO domain containing 3	1330.5	0.249779	0.249779	1.72e-05	0.284894	4.29884		0.357403	0.254055
Ccdc141	coiled-coil domain containing 141	1728.4	-0.230163	0.230163	1.76e-05	0.290352	-4.29273		-0.441046	0.151231
Idi1	isopentenyl-diphosphate delta isomerase 1	1793.58	-0.391696	0.391696	1.91e-05	0.310841	-4.27567		-0.556715	0.0600973
Col5a3	collagen type V alpha 3 chain	3953.83	-0.425981	0.425981	1.95e-05	0.315027	-4.27081		-0.62333	0.0303469		COL5A3
Lox	lysyl oxidase	98.5517	-0.562649	0.562649	2.31e-05	0.368159	-4.23218		-0.268818	0.398191		LOX
Mcm8	minichromosome maintenance 8 homologous recombination repair factor	293.533	0.40917	0.40917	2.31e-05	0.368159	4.23246		0.43497	0.157609
Adamtsl4	ADAMTS-like 4	144.308	0.557196	0.557196	2.39e-05	0.376927	4.22503		0.0448876	0.889831		ADAMTSL4										Adamtsl4
Bst2	bone marrow stromal cell antigen 2	186.411	-0.502412	0.502412	2.47e-05	0.383386	-4.21782		-0.15289	0.635231							BST2
Nsdhl	NAD(P) dependent steroid dehydrogenase-like	1693.5	-0.276962	0.276962	2.47e-05	0.383386	-4.21754		-0.343972	0.273608
Dusp1	dual specificity phosphatase 1	1217.23	0.533146	0.533146	2.63e-05	0.405508	4.20305		0.467134	0.125735					DUSP1			DUSP1
Pdgfrb	platelet derived growth factor receptor beta	2218.28	-0.386615	0.386615	2.71e-05	0.414403	-4.19633		-0.622997	0.0304616					PDGFRB			PDGFRB
RGD1309821	myogenesis regulating glycosidase	3568.66	0.232513	0.232513	2.73e-05	0.414415	4.19453		0.43768	0.154743
Ch25h	cholesterol 25-hydroxylase	98.9999	0.526898	0.526898	2.98e-05	0.448427	4.17474		0.420891	0.173037													Ch25h
Thrsp	thyroid hormone responsive	883.225	0.457425	0.457425	3.01e-05	0.448427	4.17306		0.687875	0.0134141
Dnhd1-ps1	dynein heavy chain domain 1	1635.11	0.344582	0.344582	3.14e-05	0.464502	4.16327		0.0590527	0.855349
Mroh5	maestro heat-like repeat family member 5	139.393	0.558527	0.558527	3.19e-05	0.468073	4.15977		-0.107647	0.739139
Slc22a8	solute carrier family 22 member 8	772.685	-0.392223	0.392223	3.25e-05	0.473912	-4.1552		-0.352907	0.260506														Slc22a8
Ofd1	OFD1, centriole and centriolar satellite protein	1434.84	0.254891	0.254891	3.29e-05	0.476285	4.15233		0.627614	0.0288988
Klhl35	kelch-like family member 35	542.646	-0.364048	0.364048	3.49e-05	0.501568	-4.13877		-0.485745	0.10938
LOC102551865	serine/threonine-protein kinase Sgk1-like	41.4349	0.549109	0.549109	3.97e-05	0.566653	4.10897		0.29338	0.354708
Tgfbr3	transforming growth factor beta receptor 3	1246.09	0.400718	0.400718	4.06e-05	0.57438	4.10413		0.296394	0.349554														Tgfbr3
LOC103690124	histone deacetylase 8	447.322	0.452435	0.452435	4.3e-05	0.603841	4.09085		-0.0375001	0.907887
Ak3	adenylate kinase 3	3400.92	0.340252	0.340252	4.56e-05	0.636619	4.07689		0.160563	0.618137
Ccnd1	cyclin D1	1995.2	-0.346773	0.346773	4.99e-05	0.690277	-4.05593		-0.417312	0.177104					CCND1
Ptn	pleiotrophin	9412.62	-0.308513	0.308513	5.03e-05	0.690277	-4.05419		-0.316045	0.316939
Elovl1	ELOVL fatty acid elongase 1	2768.45	-0.463698	0.463698	5.06e-05	0.690277	-4.053		-0.538623	0.0707931
Ppara	peroxisome proliferator activated receptor alpha	726.36	0.378125	0.378125	5.25e-05	0.711785	4.04416		0.164133	0.61024
Wfikkn2	WAP, follistatin/kazal, immunoglobulin, kunitz and netrin domain containing 2	82.0035	0.53571	0.53571	5.5e-05	0.740573	4.03321		0.0373597	0.908231
Ppil6	peptidylprolyl isomerase like 6	1380.17	0.376495	0.376495	5.96e-05	0.79721	4.01422		0.225238	0.481527									Ppil6
Tm7sf2	transmembrane 7 superfamily member 2	881.34	-0.312808	0.312808	6.34e-05	0.840987	-3.99996		-0.595887	0.0408873
Rnr2	ribosomal 45S Cluster 2	284115	-0.36294	0.36294	6.6e-05	0.868474	-3.99021		-0.184846	0.565203
Hlx	H2.0-like homeobox	66.1614	-0.505673	0.505673	6.65e-05	0.868474	-3.98854		-0.231178	0.469724
Plin4	perilipin 4	173.733	0.536027	0.536027	6.7e-05	0.868474	3.98679		0.270402	0.395309
LOC102546629	uncharacterized	90.7031	-0.494025	0.494025	6.72e-05	0.868474	-3.98588		-0.186316	0.562059
Prok2	prokineticin 2	40.6181	0.536333	0.536333	6.8e-05	0.87246	3.98321		0.432791	0.159937
LOC102547266	uncharacterized	142.142	0.420755	0.420755	7.03e-05	0.893722	3.97542		0.188352	0.557715
Cldn11	claudin 11	21534	-0.506247	0.506247	7.06e-05	0.893722	-3.97433		-0.604965	0.0371507												Cldn11
Lmod1	leiomodin 1	714.963	0.508531	0.508531	7.21e-05	0.906693	3.96934		0.742613	0.00566504
Per3	period circadian regulator 3	4520.1	0.400603	0.400603	7.41e-05	0.926184	3.96271		0.0572922	0.859623
Per2	period circadian regulator 2	2556.84	0.402387	0.402387	8.03e-05	0.996555	3.94365		0.154025	0.632691
Colec12	collectin sub-family member 12	380.812	-0.483405	0.483405	8.13e-05	1.00263	-3.94065		-0.161935	0.615096						COLEC12
Cd28	Cd28 molecule	39.4374	0.526263	0.526263	8.22e-05	1.00726	3.93801		0.247454	0.43809							CD28
Ahnak	AHNAK nucleoprotein	4500.54	0.450126	0.450126	8.4e-05	1.02319	3.93272		0.164089	0.610338														Ahnak
Gas1	growth arrest-specific 1	932.63	-0.432571	0.432571	8.86e-05	1.07243	-3.91989		-0.415868	0.178761
Rlbp1	retinaldehyde binding protein 1	1678.03	-0.381688	0.381688	9.46e-05	1.13863	-3.90392		-0.406839	0.189347											Rlbp1
Kif18b	kinesin family member 18B	34.9387	-0.522458	0.522458	9.62e-05	1.14982	-3.90004		-0.6362	0.0261474
Tinagl1	tubulointerstitial nephritis antigen-like 1	554.844	0.446518	0.446518	9.73e-05	1.15065	3.89721		0.316859	0.315624														Tinagl1
Cdc20	cell division cycle 20	70.2778	-0.499446	0.499446	9.74e-05	1.15065	-3.89688		-0.481535	0.112949
Fam180a	family with sequence similarity 180, member A	57.3834	-0.521445	0.521445	0.000100752	1.17723	-3.88877		-0.479072	0.115072											Fam180a
LOC100911874	solute carrier family 40 member 1-like	176.828	-0.426843	0.426843	0.000101668	1.17723	-3.88658		-0.357373	0.254097
LOC102557338	uncharacterized	860.405	0.362897	0.362897	0.000102037	1.17723	3.8857		0.107129	0.740356
Cebpb	CCAAT/enhancer binding protein beta	827.657	0.416904	0.416904	0.000102139	1.17723	3.88545		0.491293	0.104793							CEBPB						Cebpb
Kcne1l	potassium voltage-gated channel subfamily E regulatory subunit 5	333.386	-0.475385	0.475385	0.000104436	1.19258	-3.88005		-0.00682145	0.983214									Kcne1l
Nxpe3	neurexophilin and PC-esterase domain family, member 3	2000.79	0.295063	0.295063	0.000105231	1.19258	3.8782		0.114815	0.722356
Abcg2	ATP binding cassette subfamily G member 2	702.979	0.508376	0.508376	0.000105329	1.19258	3.87798		0.527906	0.0777113														Abcg2
Nes	nestin-like	318.626	-0.484938	0.484938	0.000112477	1.26606	-3.86197		-0.583045	0.0466182														Nes
LOC102553811	uncharacterized	127.28	0.458585	0.458585	0.000113981	1.27486	3.85872		0.214176	0.503861
LOC683404	similar to Retinitis pigmentosa 1-like 1 protein (Retinitis pigmentosa 1-like protein 1)	30.4865	0.501442	0.501442	0.000114583	1.27486	3.85743		-0.107288	0.739981
Pdpn	podoplanin	695.816	-0.327334	0.327334	0.000118544	1.31134	-3.84912		-0.141609	0.660661
Col4a2	collagen type IV alpha 2 chain	4242.24	-0.272892	0.272892	0.000130133	1.43132	-3.82621		-0.68305	0.0143521		COL4A2												Col4a2
LOC100912124	uncharacterized	31.3743	0.513254	0.513254	0.000134737	1.46876	3.81763		0.219267	0.493525
LOC679158	SRY-box transcription factor 3	106.463	-0.514039	0.514039	0.000135545	1.46876	-3.81616		-0.125191	0.698261
Xdh	xanthine dehydrogenase	494.887	0.458757	0.458757	0.000135826	1.46876	3.81565		0.281251	0.375855
Ccdc155	coiled-coil domain containing 155	89.3176	-0.509922	0.509922	0.000148561	1.59749	-3.79346		-0.637583	0.0257225
Tm4sf1	transmembrane 4 L six family member 1	457.377	-0.445047	0.445047	0.000151894	1.61595	-3.78795		-0.273401	0.389881														Tm4sf1
Ube2b	ubiquitin-conjugating enzyme E2B	6510.09	0.182979	0.182979	0.000151957	1.61595	3.78785		0.589827	0.0435255
Eva1c	eva-1 homolog C	169.148	0.491305	0.491305	0.000162858	1.71179	3.7706		0.599947	0.0391848
RGD1306091	mitogen-activated protein kinase kinase kinase 21	86.2776	0.500621	0.500621	0.000162878	1.71179	3.77057		0.174064	0.588478
Sgk2	serum/glucocorticoid regulated kinase 2	200.112	-0.49116	0.49116	0.000163637	1.71179	-3.7694		-0.709376	0.00977495								SGK2				Sgk2
Sox2	SRY-box transcription factor 2	10557.8	-0.209302	0.209302	0.000166861	1.73608	-3.76453		-0.48407	0.110791
Sh3bp5l	SH3 binding domain protein 5 like	2943.36	-0.20921	0.20921	0.000168325	1.7419	-3.76235		-0.499529	0.0982218
Abca8	ATP binding cassette subfamily A member 8	1434.26	0.294358	0.294358	0.000170432	1.75426	3.75924		0.0769651	0.812082
Cyp2j10	cytochrome P450, family 2, subfamily j, polypeptide 10	605.184	-0.503963	0.503963	0.000181618	1.84641	-3.7433		-0.518554	0.0841133
Smpd4	sphingomyelin phosphodiesterase 4	2114.07	0.236793	0.236793	0.000181899	1.84641	3.74291		0.409304	0.18642
Slc28a2	solute carrier family 28 member 2	1066.57	0.389806	0.389806	0.000182495	1.84641	3.74209		0.170329	0.596629
Foxs1	forkhead box S1	89.9387	-0.497926	0.497926	0.000183221	1.84641	-3.74109		-0.407521	0.188534
LOC100911766	tetraspanin-4-like	1183.31	0.239765	0.239765	0.000192733	1.93215	3.72836		0.453482	0.138697
Nkx2-2	NK2 homeobox 2	349.728	-0.443326	0.443326	0.00020233	2.01426	-3.71609		-0.769297	0.00344193
Adam17	ADAM metallopeptidase domain 17	1827.75	-0.318177	0.318177	0.000203017	2.01426	-3.71523		-0.507121	0.0924148		ADAM17					ADAM17
Nipal4	NIPA-like domain containing 4	863.63	-0.482393	0.482393	0.000206279	2.03613	-3.7112		-0.624373	0.0299897												Nipal4
Sphk2	sphingosine kinase 2	2160.75	-0.262027	0.262027	0.000217914	2.14	-3.69729		-0.642196	0.0243419													Sphk2
Pdlim2	PDZ and LIM domain 2	60.9605	-0.484042	0.484042	0.000222972	2.17189	-3.69146		-0.1997	0.533763												Pdlim2
Nudt6	nudix hydrolase 6	2356.95	0.357836	0.357836	0.000223418	2.17189	3.69095		0.692984	0.0124711
Tmem114	transmembrane protein 114	79.7852	0.495595	0.495595	0.000227102	2.1942	3.68679		0.679753	0.0150203
Enpp6	ectonucleotide pyrophosphatase/phosphodiesterase 6	489.798	-0.470371	0.470371	0.000228601	2.1942	-3.68511		-0.71635	0.00877059												Enpp6
Atpaf2	ATP synthase mitochondrial F1 complex assembly factor 2	1871.65	0.174038	0.174038	0.000229133	2.1942	3.68452		0.639717	0.0250771
Fcgr1a	Fc fragment of IgG receptor Ia	87.3529	-0.481979	0.481979	0.000232567	2.21607	-3.68073		-0.2177	0.496696
Wfdc1	WAP four-disulfide core domain 1	789.298	0.438908	0.438908	0.000247236	2.34424	3.66511		0.448755	0.143379					WFDC1									Wfdc1
Acsm4	acyl-CoA synthetase medium-chain family member 4	133.702	-0.4657	0.4657	0.000248866	2.34812	-3.66342		-0.6214	0.0310162
Nkx6-2	NK6 homeobox 2	1414.87	-0.429223	0.429223	0.000252857	2.37307	-3.65935		-0.592661	0.0422772			NKX6-2									Nkx6-2
RGD1561594	similar to testis-specific farnesyl pyrophosphate synthetase	952.341	-0.319382	0.319382	0.000253975	2.37307	-3.65822		-0.416848	0.177636
Serinc5	serine incorporator 5	9266.24	-0.457645	0.457645	0.000256531	2.38537	-3.65565		-0.652097	0.0215611			SERINC5
Hist1h2bh	histone cluster 1, H2bd-like	1236.04	-0.379275	0.379275	0.000258824	2.39511	-3.65337		-0.361967	0.247601
Cdkn1c	cyclin-dependent kinase inhibitor 1C	367.223	-0.436136	0.436136	0.000261331	2.397	-3.65089		-0.610568	0.0349703
Ddit4	DNA-damage-inducible transcript 4	4222.03	0.365616	0.365616	0.000261991	2.397	3.65024		0.531672	0.0752298
Cbwd1	COBW domain containing 1	821.451	-0.213243	0.213243	0.000262763	2.397	-3.64949		-0.201236	0.530554
Nmur2	neuromedin U receptor 2	27.3844	0.489677	0.489677	0.000267149	2.42551	3.64523		0.579327	0.048378
LOC103694042	semaphorin 4D	2199.27	-0.392943	0.392943	0.000281665	2.5453	-3.6316		-0.630971	0.0277995
Gal3st1	galactose-3-O-sulfotransferase 1	1143.55	-0.427624	0.427624	0.000285182	2.56504	-3.6284		-0.597845	0.0400598			GAL3ST1									Gal3st1
LOC100362543	Low affinity immunoglobulin gamma Fc region receptor III-like	107.633	-0.456885	0.456885	0.000288741	2.58497	-3.6252		-0.461887	0.130619
RGD1565536	coiled-coil domain containing 9B	600.76	0.372986	0.372986	0.000294919	2.62805	3.61972		0.074619	0.817724
Polk	DNA polymerase kappa	858.864	0.294214	0.294214	0.000297151	2.63396	3.61777		0.325695	0.30156														Polk
Cnp	2',3'-cyclic nucleotide 3' phosphodiesterase	42586.1	-0.443618	0.443618	0.000298319	2.63396	-3.61676		-0.612541	0.0342244												Cnp
Gpt2	glutamic--pyruvic transaminase 2	3896.74	0.257574	0.257574	0.00030066	2.64251	3.61473		0.340925	0.278161											Gpt2
LOC102549542	elongation of very long chain fatty acids protein 6-like	2747.08	-0.308753	0.308753	0.000306461	2.66356	-3.60978		-0.462116	0.130404
Slco1c1	solute carrier organic anion transporter family, member 1c1	4508.24	-0.331296	0.331296	0.00030784	2.66356	-3.60861		-0.289568	0.361284														Slco1c1
Fdps	farnesyl diphosphate synthase	4289.21	-0.319204	0.319204	0.000308432	2.66356	-3.60811		-0.373298	0.232001
Rbm3	RNA binding motif protein 3	3510	0.320644	0.320644	0.00030859	2.66356	3.60798		0.450111	0.142025
LOC364872	similar to TAF15 RNA polymerase II, TATA box binding protein (TBP)-associated factor	1398.92	-0.19823	0.19823	0.000319438	2.74489	-3.599		-0.294685	0.35247
Dcakd	dephospho-CoA kinase domain containing	1691.9	-0.205583	0.205583	0.000325049	2.78068	-3.59447		-0.241488	0.449564
Eng	endoglin	1827.71	-0.34339	0.34339	0.000339058	2.88769	-3.58347		-0.358544	0.252432		ENG												Eng
Syngr2	synaptogyrin 2	740.979	-0.330455	0.330455	0.000341988	2.89982	-3.58122		-0.389464	0.210785													Syngr2
Hhipl1	HHIP-like 1	2279.98	0.307917	0.307917	0.000347773	2.93594	3.57684		0.267975	0.399729									Hhipl1
Ccser1	coiled-coil serine-rich protein 1	643.539	0.379678	0.379678	0.000364976	3.06771	3.56419		0.414627	0.180195
LOC103692940	uncharacterized	1992.83	0.33832	0.33832	0.000371076	3.09183	3.55984		0.144201	0.654787
P2ry4	pyrimidinergic receptor P2Y4	370.659	0.400878	0.400878	0.000371122	3.09183	3.55981		-0.0428389	0.894834
Top2a	DNA topoisomerase II alpha	85.3843	-0.477833	0.477833	0.000372664	3.09183	-3.55872		-0.592434	0.0423764
Plp1	proteolipid protein 1	226239	-0.453681	0.453681	0.00037534	3.10066	-3.55684		-0.614873	0.0333579			PLP1									Plp1
Nubp2	nucleotide binding protein 2	1155.31	-0.302043	0.302043	0.000386311	3.17766	-3.54926		-0.326418	0.300426
LOC102547113	uncharacterized	1081.86	-0.341675	0.341675	0.000395469	3.23914	-3.54309		-0.37447	0.230422
Nfil3	nuclear factor, interleukin 3 regulated	508.989	-0.382229	0.382229	0.000414346	3.37938	-3.53077		-0.122865	0.70364
Rras2	RAS related 2	910.82	-0.337537	0.337537	0.000418314	3.39734	-3.52825		-0.704031	0.0106009
S1pr1	sphingosine-1-phosphate receptor 1	7623.05	-0.224844	0.224844	0.00042273	3.40751	-3.52547		-0.0776289	0.810487				S1PR1
Arpc1b	actin related protein 2/3 complex, subunit 1B	414.446	-0.374013	0.374013	0.000423106	3.40751	-3.52524		-0.277553	0.38243
Mael	maelstrom spermatogenic transposon silencer	49.0531	-0.447139	0.447139	0.000446271	3.57547	-3.51109		-0.190956	0.55218
Calr	calreticulin	24242.7	-0.24916	0.24916	0.000447677	3.57547	-3.51025		0.00511053	0.987424					CALR
Gsta3	glutathione S-transferase alpha 3	25.8467	0.462632	0.462632	0.00045273	3.60089	3.50727		0.0186791	0.954053
Cacna1f	calcium voltage-gated channel subunit alpha1 F	34.0205	-0.467601	0.467601	0.000464475	3.6791	-3.50045		-0.581011	0.0475751
Fastkd3	FAST kinase domains 3	1112.71	0.25085	0.25085	0.000466843	3.6827	3.49909		0.323966	0.304285
Cmtm7	CKLF-like MARVEL transmembrane domain containing 7	393.41	-0.404154	0.404154	0.000472081	3.70882	-3.49612		-0.262253	0.41025													Cmtm7
Smim3	small integral membrane protein 3	585.899	0.376337	0.376337	0.000477203	3.73382	3.49324		0.496309	0.100757
Pigq	phosphatidylinositol glycan anchor biosynthesis, class Q	6016.63	-0.244052	0.244052	0.000484981	3.77932	-3.48892		-0.434185	0.158445
Ctgf	cellular communication network factor 2	633	0.446024	0.446024	0.000500984	3.88828	3.48023		0.211035	0.510286					CTGF
Sgcg	sarcoglycan, gamma	28.7189	-0.425915	0.425915	0.000505553	3.89429	-3.4778		0.0447165	0.890248
LOC652956	membrane palmitoylated protein 1	4924.4	-0.222276	0.222276	0.000506217	3.89429	-3.47744		-0.498367	0.0991316
Atp6v1e2	ATPase H+ transporting V1 subunit E2	65.8555	0.443358	0.443358	0.000507827	3.89429	3.47659		0.118109	0.714681
Iqcd	IQ motif containing D	438.517	0.32031	0.32031	0.000511948	3.91031	3.47443		0.253757	0.426123
Kif19	kinesin family member 19	183.206	-0.448523	0.448523	0.000531462	4.04331	-3.46438		-0.387753	0.212974
Mvd	mevalonate diphosphate decarboxylase	1816.19	-0.270159	0.270159	0.000535013	4.0543	-3.46258		-0.327216	0.299176
LOC100910715	eukaryotic elongation factor 2 kinase-like	171.603	0.352925	0.352925	0.000538039	4.06124	3.46107		0.284438	0.370236
LOC100360750	Sm protein F-like	455.293	-0.336999	0.336999	0.000551145	4.14392	-3.45458		-0.0593753	0.854566
RGD1310587	similar to hypothetical protein FLJ14146	409.55	-0.383586	0.383586	0.000563346	4.19605	-3.44867		-0.359989	0.250386
Tob2	transducer of ERBB2, 2	1248.48	0.358934	0.358934	0.000563631	4.19605	3.44854		0.112453	0.727874
Gpr161	G protein-coupled receptor 161	2916.37	0.278972	0.278972	0.000564618	4.19605	3.44806		-0.000668326	0.998355
Rhoc	ras homolog family member C	668.482	-0.341896	0.341896	0.000574008	4.23743	-3.44361		-0.174147	0.588299														Rhoc
Mertk	MER proto-oncogene, tyrosine kinase	1800.29	0.331032	0.331032	0.000574782	4.23743	3.44324		-0.0493793	0.878875				MERTK
LOC314123	similar to Aspartate aminotransferase, mitochondrial precursor (Transaminase A) (Glutamate oxaloacetate transaminase 2)	817.02	-0.26485	0.26485	0.000576791	4.23743	-3.4423		-0.467673	0.125241
Matn4	matrilin 4	311.476	-0.407551	0.407551	0.00058886	4.30965	-3.43669		-0.556936	0.0599739		MATN4									Matn4
LOC100911825	low affinity immunoglobulin gamma Fc region receptor III-like	143.414	-0.409595	0.409595	0.000599678	4.3722	-3.43176		-0.430111	0.162831
LOC103693421	uncharacterized	134.822	0.365986	0.365986	0.000605623	4.39888	3.42908		0.200534	0.53202
C1qtnf6	C1q and TNF related 6	55.8376	-0.459637	0.459637	0.000612896	4.43497	-3.42584		-0.333477	0.289471
LOC103693165	putative glycerol kinase 5	50.6314	0.445073	0.445073	0.000628235	4.51319	3.41912		0.288993	0.362282
Oas1f	2 ' -5 ' oligoadenylate synthetase 1F	49.3625	0.428628	0.428628	0.000628395	4.51319	3.41905		0.286025	0.367454
Snx18	sorting nexin 18	2005.77	-0.240154	0.240154	0.000632012	4.5207	-3.41749		-0.468255	0.124708
Serpinh1	serpin family H member 1	2714.6	-0.258347	0.258347	0.000636449	4.5207	-3.41559		0.0457444	0.887739		SERPINH1												Serpinh1
Alpk3	alpha-kinase 3	140.806	0.427538	0.427538	0.000636487	4.5207	3.41557		0.0556685	0.863568
LOC103689952	transmembrane protein 151A	7489.32	-0.22566	0.22566	0.000640129	4.52985	-3.41402		-0.631482	0.0276346
Clybl	citrate lyase beta like	882.672	0.294222	0.294222	0.000644888	4.54682	3.412		0.454035	0.138156
Rnr1	ribosomal 45S cluster 1	123170	-0.351754	0.351754	0.000655992	4.60823	-3.40734		-0.0184663	0.954576
Zfp57	zinc finger protein 57	2057.77	-0.286732	0.286732	0.000664911	4.65389	-3.40365		-0.711701	0.00943107
Amn	amnion associated transmembrane protein	83.0815	-0.45583	0.45583	0.000679663	4.73991	-3.39765		-0.108399	0.737373
LOC102548665	uncharacterized	429.342	0.368908	0.368908	0.000686912	4.76282	3.39475		0.307282	0.331269
Josd2	Josephin domain containing 2	2499.75	-0.346901	0.346901	0.000687897	4.76282	-3.39436		-0.642498	0.0242533												Josd2
Slc16a12	solute carrier family 16, member 12	216.475	0.425855	0.425855	0.000692644	4.76439	3.39247		0.464857	0.12784
Olfml2a	olfactomedin-like 2A	1225.24	-0.35908	0.35908	0.000693074	4.76439	-3.3923		-0.628368	0.0286492		OLFML2A
Hfm1	helicase for meiosis 1	1466.77	0.396185	0.396185	0.000707642	4.84722	3.3866		0.295165	0.351651
Cd9	CD9 molecule	4075.54	-0.401639	0.401639	0.0007155	4.88366	-3.38357		-0.464881	0.127818
Scrg1	stimulator of chondrogenesis 1	623.035	-0.368718	0.368718	0.000731992	4.97858	-3.37731		-0.113898	0.724496
Il6r	interleukin 6 receptor	784.238	0.36073	0.36073	0.000738082	4.9935	3.37503		0.0407684	0.899893				IL6R			IL6R						Il6r
Kif26a	kinesin family member 26A	1628.51	-0.244716	0.244716	0.000739374	4.9935	-3.37455		-0.556399	0.0602735														Kif26a
LOC102551095	uncharacterized	726.366	-0.240841	0.240841	0.000750595	5.02953	-3.3704		-0.495697	0.101244
Zc3h8	zinc finger CCCH type containing 8	1110.07	0.246679	0.246679	0.000752233	5.02953	3.3698		0.616192	0.0328748
Pus7	pseudouridine synthase 7	1628.93	0.330688	0.330688	0.000752548	5.02953	3.36968		-0.0311319	0.923485
Polm	DNA polymerase mu	520.814	0.29048	0.29048	0.000756592	5.02989	3.36821		-0.00946554	0.976709
Tmem163	transmembrane protein 163	1236.3	-0.394743	0.394743	0.000757829	5.02989	-3.36775		-0.626755	0.0291852
Col1a2	collagen type I alpha 2 chain	655.151	-0.446496	0.446496	0.000771616	5.1038	-3.36278		-0.522974	0.0810443		COL1A2		COL1A2							Col1a2
Isg15	ISG15 ubiquitin-like modifier	136.777	-0.407406	0.407406	0.000786547	5.18475	-3.35749		-0.481215	0.113223							ISG15
Lrrn4	leucine rich repeat neuronal 4	36.1049	0.423088	0.423088	0.000813225	5.3423	3.34825		0.345416	0.271466
Reck	reversion-inducing-cysteine-rich protein with kazal motifs	1958.56	0.298173	0.298173	0.000823735	5.39294	3.34469		0.118544	0.713669		RECK
LOC100910528	39S ribosomal protein L36, mitochondrial-like	451.422	-0.2988	0.2988	0.0008295	5.41228	-3.34276		-0.0302205	0.92572
LOC103692581	uncharacterized	47.4979	0.445026	0.445026	0.000833311	5.41877	3.34149		0.50561	0.0935514
Slc2a12	solute carrier family 2 member 12	604.907	0.260137	0.260137	0.000840913	5.4387	3.33896		0.584704	0.0458477
Slc25a30	solute carrier family 25, member 30	1585.31	0.253147	0.253147	0.000846946	5.4387	3.33698		0.573283	0.0513374
Atl2	atlastin GTPase 2	4999.75	0.163112	0.163112	0.000847259	5.4387	3.33688		0.609437	0.0354026
Naaladl1	N-acetylated alpha-linked acidic dipeptidase-like 1	363.912	-0.34821	0.34821	0.000847677	5.4387	-3.33674		-0.11674	0.717867
Maz	MYC associated zinc finger protein	5648.24	-0.189151	0.189151	0.000871363	5.57209	-3.32907		-0.195176	0.543258
Xylb	xylulokinase	688.149	0.313784	0.313784	0.000876629	5.5872	3.32739		0.00449353	0.988942
Sema4d	semaphorin 4D	5457.23	-0.36729	0.36729	0.000887851	5.64005	-3.32385		-0.757104	0.00435461
LOC103691090	uncharacterized	29.0429	0.399584	0.399584	0.000895258	5.66602	3.32153		0.126745	0.694673
Tspan2	tetraspanin 2	16325.4	-0.404631	0.404631	0.000897826	5.66602	-3.32073		-0.601268	0.0386419			TSPAN2									Tspan2
Vgll3	vestigial-like family member 3	164.426	0.409334	0.409334	0.000905543	5.69604	3.31834		-0.213975	0.50427
Map2k5	mitogen activated protein kinase kinase 5	2961.08	0.146038	0.146038	0.000916623	5.74696	3.31494		0.378561	0.22496							MAP2K5
Mical2	microtubule associated monooxygenase, calponin and LIM domain containing 2	5714.11	0.434033	0.434033	0.000931149	5.81907	3.31054		0.114666	0.722703										Mical2
LOC102550768	uncharacterized	940.788	0.430351	0.430351	0.00094478	5.88515	3.30647		0.386605	0.214449
LOC102549242	uncharacterized	366.995	0.353999	0.353999	0.000950854	5.90388	3.30468		0.179433	0.576842
Itm2a	integral membrane protein 2A	3489.39	-0.3009	0.3009	0.000960829	5.94664	-3.30175		-0.271281	0.393714														Itm2a
Pcsk4	proprotein convertase subtilisin/kexin type 4	447.029	0.364748	0.364748	0.000976282	6.02291	3.29727		0.154183	0.632338
Pllp	plasmolipin	5371.41	-0.390922	0.390922	0.000987591	6.07321	-3.29404		-0.586198	0.0451619			PLLP
Kank1	KN motif and ankyrin repeat domains 1	5616.7	-0.37268	0.37268	0.000991299	6.0766	-3.29298		-0.352156	0.261593
Rnaseh1	ribonuclease H1	759.718	0.275963	0.275963	0.000998783	6.10304	3.29087		0.347202	0.26883
Mr1	major histocompatibility complex, class I-related	111.988	-0.440291	0.440291	0.0010073	6.13557	-3.28848		-0.119977	0.710338
Nt5c2	5'-nucleotidase, cytosolic II	4866.49	0.175732	0.175732	0.00101129	6.1405	3.28737		0.525984	0.0789987
Abhd16a	abhydrolase domain containing 16A	4589.17	-0.157609	0.157609	0.00102507	6.20458	-3.28355		-0.209914	0.512586
Stx16	syntaxin 16	7154.92	0.156492	0.156492	0.00103634	6.2489	3.28047		0.260773	0.412994
Cd180	CD180 molecule	277.349	-0.361224	0.361224	0.00104027	6.2489	-3.2794		-0.818718	0.00112744													Cd180
Ccdc81	coiled-coil domain containing 81	344.101	0.403164	0.403164	0.00104213	6.2489	3.2789		0.502416	0.0959853
Cpsf4	cleavage and polyadenylation specific factor 4	1184.78	0.257777	0.257777	0.0010472	6.25978	3.27753		0.0698081	0.829318
Fez1	fasciculation and elongation protein zeta 1	16759.5	-0.176578	0.176578	0.00105477	6.27741	-3.2755		-0.405272	0.191223												Fez1
Cx3cr1	C-X3-C motif chemokine receptor 1	3433.11	-0.251044	0.251044	0.00105667	6.27741	-3.27499		-0.332651	0.290741				CX3CR1									Cx3cr1
LOC102547634	uncharacterized	57.8267	0.437764	0.437764	0.00107541	6.34555	3.27002		0.571261	0.0523553
Vdr	vitamin D receptor	245.747	-0.427111	0.427111	0.00107788	6.34555	-3.26937		-0.498473	0.0990487					VDR
Lrrc29	leucine rich repeat containing 29	209.324	0.429752	0.429752	0.00107803	6.34555	3.26933		0.528423	0.0773672
Nkd1	NKD inhibitor of WNT signaling pathway 1	1875.12	-0.409006	0.409006	0.00110497	6.48431	-3.26234		-0.640946	0.0247106
RGD1566035	similar to protein tyrosine phosphatase 4a1	368.623	-0.291807	0.291807	0.00113313	6.62932	-3.2552		-0.303234	0.338003
Caprin1	cell cycle associated protein 1	16614.2	-0.140289	0.140289	0.00114861	6.69955	-3.25134		-0.191051	0.551979
Cyp4f4	cytochrome P450, family 4, subfamily f, polypeptide 4	203.073	0.41424	0.41424	0.00116491	6.76141	3.24734		0.290284	0.360044
Iqce	IQ motif containing E	2388.38	0.232562	0.232562	0.00117243	6.76141	3.2455		0.191135	0.5518
Ctbs	chitobiase	433.204	0.259925	0.259925	0.00117252	6.76141	3.24548		0.168104	0.601502
Fitm2	fat storage-inducing transmembrane protein 2	2475.28	-0.206512	0.206512	0.00117327	6.76141	-3.2453		-0.396537	0.201888
Plekha1	pleckstrin homology domain containing A1	9452.37	-0.263445	0.263445	0.00117745	6.76521	-3.24429		-0.674101	0.0162186								PLEKHA1				Plekha1
Msmo1	methylsterol monooxygenase 1	6997.98	-0.263389	0.263389	0.00119906	6.86891	-3.2391		-0.180875	0.573733
Col6a1	collagen type VI alpha 1 chain	906.692	-0.314128	0.314128	0.00121386	6.93302	-3.2356		-0.422092	0.171685		COL6A1
Ifngr1	interferon gamma receptor 1	2884.92	0.243029	0.243029	0.0012321	6.99008	3.23134		0.285843	0.367773						IFNGR1							Ifngr1
Pbxip1	PBX homeobox interacting protein 1	3134.3	-0.210058	0.210058	0.00123213	6.99008	-3.23134		-0.15852	0.622671
LOC363907	similar to Purine nucleoside phosphorylase (Inosine phosphorylase) (PNP)	88.8659	-0.40253	0.40253	0.00123474	6.99008	-3.23073		-0.171579	0.593896
Gpr37l1	G protein-coupled receptor 37-like 1	13070.1	-0.203849	0.203849	0.00124609	7.03365	-3.22811		-0.0549206	0.865386
Tmem30c	transmembrane protein 30C	48.1545	-0.419221	0.419221	0.00125035	7.03707	-3.22714		-0.364167	0.244525
LOC100909752	collagen alpha-1(XV) chain-like	176.909	-0.396014	0.396014	0.00126491	7.09501	-3.22382		-0.161263	0.616584
Mal	mal, T-cell differentiation protein	19788.8	-0.393534	0.393534	0.00126802	7.09501	-3.22312		-0.666161	0.0180191			MAL									Mal
Dock6	dedicator of cytokinesis 6	967.052	-0.352264	0.352264	0.00128048	7.14394	-3.22032		-0.74297	0.00562961														Dock6
Slc13a3	solute carrier family 13 member 3	1159.21	-0.407344	0.407344	0.00130499	7.23526	-3.21488		-0.36618	0.241731									Slc13a3
Maf	MAF bZIP transcription factor	823.926	-0.218978	0.218978	0.00130688	7.23526	-3.21446		-0.556058	0.0604645													Maf
Pecam1	platelet and endothelial cell adhesion molecule 1	1114.15	-0.266521	0.266521	0.00130812	7.23526	-3.21419		-0.487935	0.107553		PECAM1		PECAM1										Pecam1
Susd3	sushi domain containing 3	226.444	-0.390271	0.390271	0.0013257	7.31148	-3.21036		-0.231149	0.469781													Susd3
Mir3561	microRNA 3561	31.4244	0.431461	0.431461	0.00132998	7.31415	3.20943		0.568142	0.0539529
Fam19a3	TAFA chemokine like family member 3	80.9212	0.431807	0.431807	0.00134757	7.38977	3.20565		0.314842	0.318885
Abhd14a	abhydrolase domain containing 14A	1054.96	0.298307	0.298307	0.00136324	7.45446	3.20232		0.113395	0.725671
Gjb1	gap junction protein, beta 1	1327.59	-0.3906	0.3906	0.00136768	7.45476	-3.20139		-0.527933	0.0776931												Gjb1
Junb	JunB proto-oncogene, AP-1 transcription factor subunit	2524.43	0.406661	0.406661	0.00137104	7.45476	3.20068		0.634127	0.0267936					JUNB								Junb
Ero1lb	endoplasmic reticulum oxidoreductase 1 beta	4815.72	0.21063	0.21063	0.0014133	7.66288	3.19192		0.196952	0.539522		ERO1LB
Smpd1	sphingomyelin phosphodiesterase 1	6088.69	-0.1651	0.1651	0.00141746	7.66383	-3.19107		-0.249265	0.434635
Tmem79	transmembrane protein 79	78.7736	-0.413085	0.413085	0.00143604	7.74252	-3.18731		-0.527223	0.078167
Fam46c	terminal nucleotidyltransferase 5C	142.312	-0.424364	0.424364	0.00145226	7.80814	-3.18406		-0.336463	0.284906													Fam46c
LOC102557393	uncharacterized	48.0596	0.427726	0.427726	0.0014606	7.82767	3.1824		0.265958	0.403422
Abhd17b	abhydrolase domain containing 17B	3762.82	-0.160212	0.160212	0.00146403	7.82767	-3.18172		-0.128207	0.691304
Lpar1	lysophosphatidic acid receptor 1	5602.96	-0.403502	0.403502	0.00149731	7.96796	-3.1752		-0.622326	0.0306938			LPAR1									Lpar1
Gmppb	GDP-mannose pyrophosphorylase B	739.466	-0.303933	0.303933	0.00149855	7.96796	-3.17497		-0.213759	0.504711
LOC100910255	nestin-like	240.618	-0.409046	0.409046	0.001514	8.01202	-3.17199		-0.569026	0.0534963
Tulp3	TUB like protein 3	1470.06	0.232649	0.232649	0.00151516	8.01202	3.17176		-0.0231273	0.943126									Tulp3
Nostrin	nitric oxide synthase trafficking	206.286	0.373102	0.373102	0.00153164	8.06229	3.16862		0.363165	0.245923														Nostrin
Dusp15	dual specificity phosphatase 15	2503.49	-0.353856	0.353856	0.00153304	8.06229	-3.16836		-0.535275	0.0729072												Dusp15
Mcam	melanoma cell adhesion molecule	2804.15	-0.389198	0.389198	0.00155355	8.14788	-3.16449		-0.635964	0.0262204
Ccdc116	coiled-coil domain containing 116	59.6841	0.42343	0.42343	0.00155811	8.14961	3.16364		0.0263467	0.935222
Slmo1	PRELI domain containing 3A	1810.85	0.224013	0.224013	0.0015658	8.16203	3.1622		0.136788	0.671631
Tnfrsf11b	TNF receptor superfamily member 11B	534.971	-0.343879	0.343879	0.00156897	8.16203	-3.16161		-0.656407	0.020426		TNFRSF11B												Tnfrsf11b
Ifitm3	interferon induced transmembrane protein 3	177.312	-0.390005	0.390005	0.00157727	8.16722	-3.16008		-0.317543	0.314523														Ifitm3
Slc25a1	solute carrier family 25 member 1	2427.08	-0.283577	0.283577	0.00157923	8.16722	-3.15972		-0.438327	0.154063												Slc25a1
Rad9a	RAD9 checkpoint clamp component A	825.073	0.204873	0.204873	0.00158334	8.16722	3.15896		0.773796	0.00314483
LOC102556093	uncharacterized	1688.39	0.293119	0.293119	0.00158694	8.16722	3.1583		-0.0352694	0.913348
LOC100361104	CG10869-like	66.675	0.424384	0.424384	0.00161446	8.28672	3.15328		0.551515	0.0630481
Shroom2	shroom family member 2	7690.82	-0.20165	0.20165	0.00164926	8.43343	-3.14705		-0.384034	0.217775
Slc10a6	solute carrier family 10 member 6	93.1655	0.40819	0.40819	0.00165181	8.43343	3.1466		0.00558418	0.986258
LOC103693683	low affinity immunoglobulin gamma Fc region receptor III	199.502	-0.381124	0.381124	0.00167966	8.54474	-3.14171		-0.200811	0.531442
Anxa4	annexin A4	469.321	0.421017	0.421017	0.00168249	8.54474	3.14121		0.200404	0.532292							ANXA4
Ctse	cathepsin E	96.007	0.419697	0.419697	0.00169415	8.5813	3.13919		0.439945	0.152373													Ctse
Tagap	T-cell activation RhoGTPase activating protein	69.8757	0.422263	0.422263	0.00170279	8.60242	3.1377		0.271565	0.393199													Tagap
Pkp2	plakophilin 2	281.354	0.413599	0.413599	0.00172185	8.67594	3.13444		0.188136	0.558174
Mob3a	MOB kinase activator 3A	1159.12	-0.249854	0.249854	0.00172716	8.68002	-3.13353		-0.354934	0.257586
Dhcr7	7-dehydrocholesterol reductase	1967.94	-0.291204	0.291204	0.00175077	8.77449	-3.12955		-0.314746	0.319041
LOC498276	low affinity immunoglobulin gamma Fc region receptor III-like	136.325	-0.378339	0.378339	0.00175508	8.77449	-3.12882		-0.325153	0.302413
Ptp4a3	protein tyrosine phosphatase 4A3	3796.36	0.312608	0.312608	0.00176058	8.77917	3.1279		-0.0516425	0.873362
LOC102550290	uncharacterized	667.535	-0.419031	0.419031	0.00177303	8.81841	-3.12583		-0.730905	0.00692466
Cyp4a8	cytochrome P450, family 4, subfamily a, polypeptide 8	22.235	0.356837	0.356837	0.00177799	8.8203	3.12501		0.429176	0.163848
Pramef8	PRAME family member 8	401.214	0.272582	0.272582	0.00184795	9.14378	3.11364		0.380794	0.222011
LOC102556212	uncharacterized	60.8458	0.417526	0.417526	0.00188182	9.27174	3.10828		-0.0176957	0.95647
LOC691485	hypothetical protein LOC691485	34.8398	0.393702	0.393702	0.00188736	9.27174	3.10741		0.11255	0.727647
LOC103694505	uncharacterized	46.6623	0.404234	0.404234	0.00188826	9.27174	3.10727		0.20881	0.514858
Sarnp	SAP domain containing ribonucleoprotein	3057.96	0.369957	0.369957	0.0019011	9.31105	3.10526		-0.202921	0.527044
Tmem100	transmembrane protein 100	1145.39	-0.37135	0.37135	0.00192858	9.42166	-3.10102		-0.184895	0.565098											Tmem100
Srgn	serglycin	635.668	-0.298951	0.298951	0.00195189	9.51138	-3.09746		-0.20313	0.526611							SRGN							Srgn
Vom2r36	vomeronasal 2 receptor, 36	103.197	0.375927	0.375927	0.00196663	9.55904	3.09523		0.481593	0.1129
LOC363954	uncharacterized	161.575	0.322788	0.322788	0.00199032	9.64978	3.09167		0.0559109	0.862979
Paqr5	progestin and adipoQ receptor family member 5	302.663	0.377679	0.377679	0.00202448	9.79076	3.08662		0.142099	0.659549
Rdh7	retinol dehydrogenase 7	77.9811	-0.414527	0.414527	0.00203634	9.79623	-3.08488		-0.227258	0.477498
LOC102554677	uncharacterized	305.486	0.377953	0.377953	0.00204194	9.79623	3.08406		0.228925	0.474185
LOC100911131	uncharacterized	526.406	-0.342932	0.342932	0.00204468	9.79623	-3.08366		-0.179388	0.576939
Mmp2	matrix metallopeptidase 2	453.26	-0.328577	0.328577	0.00204597	9.79623	-3.08348		-0.785838	0.00244521		MMP2				MMP2
Rnf207	ring finger protein 207	345.611	0.33543	0.33543	0.00205973	9.82549	3.08148		0.16016	0.61903
Cybb	cytochrome b-245 beta chain	49.2015	-0.414718	0.414718	0.00206625	9.82549	-3.08054		-0.170036	0.597268
LOC365655	similar to ribosomal protein L22 like 1	138.695	-0.34114	0.34114	0.0020674	9.82549	-3.08038		-0.133752	0.678572
LOC102555180	uncharacterized	580.278	0.351443	0.351443	0.00207523	9.83843	3.07925		0.0689853	0.831304
Tmem189	transmembrane protein 189	3587.88	-0.157712	0.157712	0.00208445	9.85786	-3.07793		-0.367374	0.240083
LOC684976	hypothetical protein LOC684976	63.0596	0.408045	0.408045	0.00209161	9.86748	3.07691		0.641172	0.0246437
Fmo1	flavin containing dimethylaniline monoxygenase 1	246.376	-0.358422	0.358422	0.00210124	9.88869	-3.07554		-0.287974	0.364053									Fmo1
Dbp	D-box binding PAR bZIP transcription factor	12113.2	0.382226	0.382226	0.00211559	9.93106	3.07351		0.281389	0.37561
Tgfb3	transforming growth factor, beta 3	430.916	0.373361	0.373361	0.00212445	9.93106	3.07226		0.0814579	0.8013		TGFB3					TGFB3
B4galt5	beta-1,4-galactosyltransferase 5	5238.17	-0.193428	0.193428	0.00212573	9.93106	-3.07208		-0.513255	0.0878953
Rsad2	radical S-adenosyl methionine domain containing 2	237.204	-0.409369	0.409369	0.00215517	10.0391	-3.06797		-0.21104	0.510275							RSAD2
LOC100912924	tigger transposable element derived 2	886.968	0.257276	0.257276	0.00215929	10.0391	3.0674		0.434597	0.158006
Topaz1	testis and ovary specific PAZ domain containing 1	70.7344	0.412666	0.412666	0.00218687	10.1205	3.06361		0.47793	0.116065
Cbln1	cerebellin 1 precursor	542.265	0.363317	0.363317	0.00218731	10.1205	3.06355		0.566597	0.0547566										Cbln1
LOC100360200	cleavage and polyadenylation specific factor 4	605.16	0.229129	0.229129	0.00221	10.201	3.06046		0.375553	0.228968
Baiap2l2	BAI1-associated protein 2-like 2	368.833	0.353186	0.353186	0.0022442	10.3238	3.05585		0.213137	0.505982
Gltp	glycolipid transfer protein	2999.8	-0.359187	0.359187	0.00224735	10.3238	-3.05543		-0.592515	0.0423408												Gltp
Ten1	TEN1 subunit of CST complex	441.781	-0.289188	0.289188	0.00226632	10.3862	-3.05291		-0.204957	0.522817
March8	membrane associated ring-CH-type finger 8	4409.24	-0.291792	0.291792	0.00229338	10.4853	-3.04935		-0.689118	0.0131799
Sac3d1	SAC3 domain containing 1	857.624	-0.247801	0.247801	0.0023033	10.5057	-3.04805		-0.371129	0.234941
RGD1305202	CCM2 like scaffold protein	326.027	0.317019	0.317019	0.002313	10.525	3.04679		0.15874	0.622181
Tmem151a	transmembrane protein 151A	7597.69	-0.213701	0.213701	0.00237215	10.7687	-3.03919		-0.59711	0.040369												Tmem151a
Mvk	mevalonate kinase	2158.91	-0.210812	0.210812	0.002427	10.9917	-3.0323		-0.491952	0.104257
Rnf144b	ring finger protein 144B	1974.39	0.194763	0.194763	0.00244701	11.0564	3.02982		0.658866	0.0197983														Rnf144b
Lyl1	LYL1, basic helix-loop-helix family member	163.065	-0.305276	0.305276	0.00246752	11.1229	-3.0273		-0.244662	0.443442													Lyl1
Klk6	kallikrein related-peptidase 6	1689.58	-0.384659	0.384659	0.00248455	11.1735	-3.02522		-0.561468	0.0574851			KLK6									Klk6
Stx3	syntaxin 3	2136.48	0.234595	0.234595	0.00249469	11.1826	3.02398		0.21796	0.496169
Msi1	musashi RNA-binding protein 1	1311.97	-0.275291	0.275291	0.0024982	11.1826	-3.02356		-0.47581	0.117924
Edn3	endothelin 3	167.986	-0.311271	0.311271	0.00253126	11.2883	-3.01958		-0.465072	0.12764				EDN3
Epm2a	EPM2A glucan phosphatase, laforin	702.111	0.21528	0.21528	0.00254022	11.2883	3.01851		0.398717	0.199193
Serpina1	serpin family A member 1	82.0385	0.406515	0.406515	0.002542	11.2883	3.0183		0.390114	0.209958
Idh1	isocitrate dehydrogenase (NADP(+)) 1	2891.05	-0.313323	0.313323	0.00254526	11.2883	-3.01791		-0.376581	0.227593								IDH1
LOC102551481	uncharacterized	173.777	0.354084	0.354084	0.0025606	11.3302	3.01609		0.483028	0.111674
LOC103691714	uncharacterized	25.322	0.380372	0.380372	0.0025924	11.4446	3.01234		0.222893	0.486222
Cep85	centrosomal protein 85	1547.96	0.275637	0.275637	0.00260474	11.4728	3.0109		0.211574	0.509181
Bcl6b	BCL6B, transcription repressor	150.053	-0.365392	0.365392	0.00265151	11.6452	-3.00549		-0.614995	0.0333131														Bcl6b
Smndc1	survival motor neuron domain containing 1	693.403	-0.189607	0.189607	0.00265599	11.6452	-3.00498		-0.167449	0.60294
Plb1	phospholipase B1	40.2708	0.3992	0.3992	0.00268959	11.7657	3.00115		0.691086	0.0128156
Cmss1	cms1 ribosomal small subunit homolog	1079.25	0.305743	0.305743	0.0027111	11.833	2.99873		0.301844	0.340334
Tmem229a	transmembrane protein 229A	5641.39	-0.262723	0.262723	0.00272326	11.8591	-2.99736		-0.576383	0.049804									Tmem229a
LOC102554880	uncharacterized	178.05	0.381521	0.381521	0.00273892	11.9004	2.99561		0.00602805	0.985166
LOC102555038	EVI5-like protein-like	461.026	-0.25957	0.25957	0.00283189	12.2251	-2.98542		-0.643849	0.0238605
Dkk3	dickkopf WNT signaling pathway inhibitor 3	4195.61	0.384644	0.384644	0.00283695	12.2251	2.98487		-0.135399	0.674803
LOC100911379	uncharacterized	90.3562	-0.392284	0.392284	0.00283722	12.2251	-2.98484		-0.596632	0.0405712
Prss23	serine protease 23	719.841	0.36421	0.36421	0.00283905	12.2251	2.98465		0.165115	0.608076
Mag	myelin-associated glycoprotein	21612.3	-0.383704	0.383704	0.00284938	12.2422	-2.98354		-0.667679	0.0176639				MAG								Mag
Rgs7	regulator of G-protein signaling 7	4926.13	0.197285	0.197285	0.00287678	12.3293	2.98061		0.00298454	0.992655									Rgs7
Oaf	out at first homolog	1772.64	0.29895	0.29895	0.00288248	12.3293	2.98		0.610541	0.0349803
Jade2	jade family PHD finger 2	5453.16	0.27736	0.27736	0.00289983	12.376	2.97816		-0.0348696	0.914327
Akap8l	A-kinase anchoring protein 8 like	6836.05	0.276041	0.276041	0.0029333	12.478	2.97464		-0.108313	0.737574
Hs3st1	heparan sulfate-glucosamine 3-sulfotransferase 1	1099.87	-0.35752	0.35752	0.00293668	12.478	-2.97429		-0.629314	0.0283381
Gpr62	G protein-coupled receptor 62	1308.44	-0.349361	0.349361	0.00294533	12.4864	-2.97339		-0.397641	0.200521												Gpr62
Nup35	nucleoporin 35	963.711	-0.211126	0.211126	0.0029561	12.4864	-2.97227		-0.116368	0.718733
LOC102553657	uncharacterized	33.6929	0.363695	0.363695	0.00295812	12.4864	2.97206		0.0775738	0.810619
LOC679666	similar to S-adenosylmethionine decarboxylase proenzyme 1 (AdoMetDC 1) (SamdC 1)	367.729	-0.343373	0.343373	0.00297356	12.5058	-2.97046		0.233399	0.465346
Fam98b	family with sequence similarity 98, member B	149.09	0.37412	0.37412	0.00297572	12.5058	2.97024		0.104266	0.747091
LOC102548730	uncharacterized	950.366	0.30532	0.30532	0.00298577	12.5207	2.9692		0.119041	0.712513
Fa2h	fatty acid 2-hydroxylase	4196.64	-0.389634	0.389634	0.00308077	12.8678	-2.95956		-0.700187	0.0112262												Fa2h
Cadm4	cell adhesion molecule 4	15928.4	-0.188595	0.188595	0.00308214	12.8678	-2.95942		-0.484944	0.110053
Pik3ap1	phosphoinositide-3-kinase adaptor protein 1	410.963	-0.360409	0.360409	0.00308859	12.8678	-2.95878		-0.324208	0.303903						PIK3AP1							Pik3ap1
Pfas	phosphoribosylformylglycinamidine synthase	4311.07	0.161922	0.161922	0.0030983	12.8803	2.95781		0.273103	0.390418
Ctnnal1	catenin alpha-like 1	4847.85	0.172008	0.172008	0.00311636	12.9275	2.95602		0.141508	0.660889
Col19a1	collagen type XIX alpha 1 chain	728.955	0.330403	0.330403	0.00312952	12.9542	2.95472		0.268813	0.398201		COL19A1
Rgs5	regulator of G-protein signaling 5	1582.69	-0.259767	0.259767	0.00313897	12.9654	-2.95379		-0.607366	0.0362049														Rgs5
LOC102552530	uncharacterized	31.3103	0.396084	0.396084	0.00320069	13.1618	2.94778		0.673508	0.0163484
Anpep	alanyl aminopeptidase, membrane	265.046	-0.341468	0.341468	0.00320253	13.1618	-2.9476		-0.776034	0.00300455
Capn6	calpain 6	192.873	-0.388896	0.388896	0.00320799	13.1618	-2.94707		-0.185662	0.563456
Tspan15	tetraspanin 15	1546.61	-0.316046	0.316046	0.00321387	13.1618	-2.94651		-0.613459	0.0338813												Tspan15
Tp53inp2	tumor protein p53 inducible nuclear protein 2	7555.38	-0.309269	0.309269	0.00327764	13.3945	-2.94042		-0.608065	0.0359325
RGD1560523	similar to S-adenosylmethionine synthetase gamma form (Methionine adenosyltransferase)	1906.9	0.130766	0.130766	0.00330097	13.4485	2.93823		0.451424	0.140724
Lhfpl5	LHFPL tetraspan subfamily member 5	1392.73	0.240196	0.240196	0.00330483	13.4485	2.93786		0.158042	0.623733										Lhfpl5
Adam19	ADAM metallopeptidase domain 19	1060.19	-0.300494	0.300494	0.00332135	13.4799	-2.93632		-0.809559	0.00141903
Clec4a1	C-type lectin domain family 4, member A1	67.7144	-0.394253	0.394253	0.00332658	13.4799	-2.93583		-0.342031	0.276503													Clec4a1
LOC103692437	uncharacterized	37.2996	0.384653	0.384653	0.00333356	13.4799	2.93518		-0.123737	0.701622
Zmynd8	zinc finger, MYND-type containing 8	9887.13	0.176556	0.176556	0.00334987	13.5175	2.93366		0.033967	0.916538
Zc3h7a	zinc finger CCCH type containing 7 A	3134.2	0.21732	0.21732	0.00338587	13.6223	2.93034		0.201566	0.529867
Eef2k	eukaryotic elongation factor-2 kinase	1315.79	0.262444	0.262444	0.00339	13.6223	2.92997		0.0794911	0.806016													Eef2k
Efemp1	EGF containing fibulin extracellular matrix protein 1	247.621	0.375708	0.375708	0.00342497	13.7318	2.92677		0.369983	0.236503		EFEMP1
Ankrd23	ankyrin repeat domain 23	41.3673	0.392205	0.392205	0.00343152	13.7318	2.92618		0.30663	0.332348
LOC686753	nephronectin	836.741	-0.352207	0.352207	0.00344188	13.7376	-2.92524		-0.054724	0.865864
Ptplb	3-hydroxyacyl-CoA dehydratase 2	2191.93	0.233693	0.233693	0.00344725	13.7376	2.92476		0.0955465	0.767705									Ptplb
Zswim7	zinc finger, SWIM-type containing 7	339.343	0.293388	0.293388	0.003485	13.8304	2.92137		0.177679	0.580634
LOC102555892	uncharacterized	39.5269	0.390593	0.390593	0.00348777	13.8304	2.92112		0.658323	0.0199358
Ddx26b	integrator complex subunit 6 like	2542.96	0.24704	0.24704	0.00349585	13.8304	2.9204		0.164546	0.609329
LOC102550963	uncharacterized	505.243	0.359936	0.359936	0.00349928	13.8304	2.92009		-0.0645541	0.842016
Nkx3-1	NK3 homeobox 1	44.691	0.358034	0.358034	0.00352455	13.9018	2.91785		0.410415	0.185109					NKX3-1
Tada2a	transcriptional adaptor 2A	2063.14	0.178945	0.178945	0.00356663	14.0031	2.91415		0.506748	0.0926945
LOC691806	similar to Actin-related protein 2/3 complex subunit 1B (ARP2/3 complex 41 kDa subunit) (p41-ARC)	323.058	-0.305744	0.305744	0.00357363	14.0031	-2.91353		-0.315056	0.318538
Dars	aspartyl-tRNA synthetase	2059.48	-0.183319	0.183319	0.00358238	14.0031	-2.91277		-0.0255917	0.937075
LOC103694580	uncharacterized	251.499	-0.287948	0.287948	0.00358317	14.0031	-2.9127		-0.452154	0.140003
Nod1	nucleotide-binding oligomerization domain containing 1	724.329	-0.279579	0.279579	0.00358663	14.0031	-2.9124		-0.515133	0.0865415						NOD1	NOD1
Selt	selenoprotein T	7882.78	-0.140042	0.140042	0.00360212	14.0352	-2.91105		-0.116788	0.717756
Tfb2m	transcription factor B2, mitochondrial	1845.07	0.146258	0.146258	0.00369506	14.3425	2.90308		0.474864	0.11876
Ptges3l1	prostaglandin E synthase 3-like 1	1302.81	-0.217798	0.217798	0.00369868	14.3425	-2.90278		0.0551347	0.864865
Gng11	G protein subunit gamma 11	115.624	-0.348983	0.348983	0.00370336	14.3425	-2.90238		-0.467443	0.125451														Gng11
Map3k6	mitogen-activated protein kinase kinase kinase 6	72.3798	0.390664	0.390664	0.0037227	14.3885	2.90075		0.421368	0.172499
Kif11	kinesin family member 11	78.8604	-0.349203	0.349203	0.00373193	14.3952	-2.89997		-0.475668	0.11805
Lynx1	Ly6/neurotoxin 1	17624.9	-0.213063	0.213063	0.00374837	14.4297	-2.8986		-0.402347	0.194754
Glp1r	glucagon-like peptide 1 receptor	236.428	-0.390224	0.390224	0.00376741	14.4741	-2.89701		-0.426777	0.166476
Tril	TLR4 interactor with leucine-rich repeats	13119.8	-0.223654	0.223654	0.00379724	14.5587	-2.89453		-0.357107	0.254477						TRIL	TRIL		Tril
Mtmr7	myotubularin related protein 7	7585.12	0.230895	0.230895	0.00380457	14.5587	2.89393		0.31336	0.321292
Disp1	dispatched RND transporter family member 1	1194.47	0.210094	0.210094	0.00382862	14.6162	2.89195		0.182489	0.570259
Snrnp70	small nuclear ribonucleoprotein U1 subunit 70	22851.5	0.214823	0.214823	0.00383477	14.6162	2.89144		-0.128188	0.691349
Pnpla2	patatin-like phospholipase domain-containing protein 2-like	816.837	0.264529	0.264529	0.00385404	14.634	2.88987		0.366025	0.241944
Slc39a1	solute carrier family 39 member 1	3636.51	-0.158775	0.158775	0.00386474	14.634	-2.889		-0.475038	0.118606
LOC689766	hypothetical protein LOC689766	58.9028	0.379303	0.379303	0.00386756	14.634	2.88877		0.40164	0.195614
P4ha2	prolyl 4-hydroxylase subunit alpha 2	2013.79	0.263281	0.263281	0.00387054	14.634	2.88852		0.165001	0.608327									P4ha2
LOC102547111	uncharacterized	52.1134	-0.372244	0.372244	0.0038846	14.634	-2.88738		-0.604916	0.0371704
Cav1	caveolin 1	1945.24	-0.285393	0.285393	0.00388506	14.634	-2.88735		-0.217927	0.496236				CAV1
Sat1	spermidine/spermine N1-acetyl transferase 1	5023.01	-0.249997	0.249997	0.00393162	14.7642	-2.8836		-0.419805	0.174265
Rhoj	ras homolog family member J	235.625	-0.340224	0.340224	0.00393496	14.7642	-2.88333		-0.191062	0.551954														Rhoj
Sox8	SRY-box transcription factor 8	3929.02	-0.234208	0.234208	0.00400893	15.0124	-2.87746		-0.626818	0.0291641
Dqx1	DEAQ box RNA-dependent ATPase 1	179.721	0.323975	0.323975	0.00409762	15.3067	2.87055		0.0793909	0.806257
Zbtb46	zinc finger and BTB domain containing 46	830.33	0.278031	0.278031	0.00410677	15.3067	2.86984		0.43037	0.162549
Foxf2	forkhead box F2	191.199	-0.335272	0.335272	0.00411138	15.3067	-2.86949		-0.236641	0.45899		FOXF2												Foxf2
Smc4	structural maintenance of chromosomes 4	564.356	-0.286014	0.286014	0.00413576	15.3147	-2.86762		-0.463662	0.128954
Ebp	EBP, cholestenol delta-isomerase	592.518	-0.242604	0.242604	0.00413679	15.3147	-2.86754		-0.70328	0.0107211
Errfi1	ERBB receptor feedback inhibitor 1	1757.13	0.267158	0.267158	0.00413738	15.3147	2.86749		0.2056	0.521485
Btk	Bruton tyrosine kinase	89.0475	-0.353582	0.353582	0.00417436	15.4124	-2.86468		-0.431891	0.160905						BTK	BTK	BTK					Btk
Ankef1	ankyrin repeat and EF-hand domain containing 1	88.1622	0.379495	0.379495	0.00417981	15.4124	2.86426		0.295507	0.351065
Igf1r	insulin-like growth factor 1 receptor	3933.96	0.271227	0.271227	0.00418911	15.4172	2.86356		0.0286141	0.929659														Igf1r
LOC102552708	uncharacterized	32.021	-0.376449	0.376449	0.00419978	15.427	-2.86275		-0.288458	0.363211
Zfp36l2	zinc finger protein 36, C3H type-like 2	1814.67	-0.265364	0.265364	0.00421126	15.4397	-2.86189		-0.47324	0.120203
Atp6v0e1	ATPase H+ transporting V0 subunit e1	970.94	0.256828	0.256828	0.0042258	15.44	2.8608		0.404086	0.19265
Dtwd2	DTW domain containing 2	252.812	0.285116	0.285116	0.00422865	15.44	2.86058		0.603528	0.0377253
Ssr4	signal sequence receptor subunit 4	1343.5	-0.262063	0.262063	0.0042354	15.44	-2.86008		0.0945942	0.769965
Mgat4a	alpha-1,3-mannosyl-glycoprotein 4-beta-N-acetylglucosaminyltransferase A	3492.63	0.204466	0.204466	0.0042446	15.4442	2.85939		0.269487	0.396973
LOC103691200	uncharacterized	30.6768	0.342027	0.342027	0.00426976	15.5065	2.85751		-0.14797	0.646278
Hmgcr	3-hydroxy-3-methylglutaryl-CoA reductase	6848.79	-0.19484	0.19484	0.00430842	15.6174	-2.85465		-0.376809	0.227289					HMGCR				Hmgcr
Pgap2	post-GPI attachment to proteins 2	1435.6	-0.16762	0.16762	0.0043868	15.8717	-2.84892		-0.394854	0.203984
Nfkbib	NFKB inhibitor beta	855.411	-0.216379	0.216379	0.00443769	16.0256	-2.84525		-0.120471	0.709192						NFKBIB	NFKBIB						Nfkbib
Prx	periaxin	128.809	-0.375473	0.375473	0.00446516	16.0946	-2.84328		-0.626052	0.0294211
Gimap9	GTPase, IMAP family member 9	60.5061	-0.365984	0.365984	0.00450257	16.1991	-2.84062		-0.00596261	0.985327														Gimap9
Fkbp5	FKBP prolyl isomerase 5	3417.6	0.350633	0.350633	0.0045605	16.3743	2.83654		0.387529	0.213261													Fkbp5
LOC102554034	ELMO domain-containing protein 2-like	1166.29	-0.162601	0.162601	0.00456826	16.3743	-2.836		-0.623977	0.0301252
Tmem74	transmembrane protein 74	580.735	0.343995	0.343995	0.00460298	16.4406	2.83358		0.00322644	0.99206
Tmem125	transmembrane protein 125	1062.66	-0.370219	0.370219	0.00460384	16.4406	-2.83352		-0.665734	0.0181197												Tmem125
LOC103694897	uncharacterized	139.576	0.340098	0.340098	0.00463027	16.5043	2.83169		0.198253	0.536793
Car8	carbonic anhydrase 8	698.986	-0.283835	0.283835	0.00465116	16.5482	-2.83025		-0.384446	0.21724
RGD1564409	similar to hypothetical protein 4930509O22	41.63	0.349811	0.349811	0.00466399	16.5632	2.82937		0.462627	0.129923
Thsd1	thrombospondin type 1 domain containing 1	674.842	-0.300433	0.300433	0.00469774	16.6523	-2.82706		-0.495415	0.101468														Thsd1
LOC100911068	roundabout homolog 4-like	257.318	-0.313563	0.313563	0.00471331	16.6768	-2.826		-0.385297	0.216137
Cnnm2	cyclin and CBS domain divalent metal cation transport mediator 2	3434.19	0.169228	0.169228	0.00475516	16.794	2.82317		0.354755	0.257842
LOC103692111	uncharacterized	250.036	0.339487	0.339487	0.00480753	16.9479	2.81965		-0.0169544	0.958292
Ccdc28a	coiled-coil domain containing 28A	1451.55	0.2019	0.2019	0.00482311	16.9717	2.81862		-0.0451033	0.889304
Hrasls	phospholipase A and acyltransferase 1	376.813	-0.314457	0.314457	0.00483367	16.9778	-2.81791		-0.076938	0.812147											Hrasls
Kiz	kizuna centrosomal protein	1023.59	0.253894	0.253894	0.0048434	16.981	2.81727		-0.0386643	0.905039
Pus10	pseudouridine synthase 10	2439.26	0.236788	0.236788	0.00485499	16.9907	2.8165		-0.093777	0.771905
Mrgprx3	MAS related GPR family member X3	42.5541	-0.378901	0.378901	0.00490929	17.1235	-2.81293		-0.0997235	0.757812
Ccdc117	coiled-coil domain containing 117	885.725	0.184822	0.184822	0.00491072	17.1235	2.81283		0.400181	0.197396
LOC100910237	uncharacterized	53.3887	-0.378315	0.378315	0.00495004	17.2294	-2.81027		-0.245011	0.44277
Nt5c1a	5'-nucleotidase, cytosolic IA	455.919	0.277259	0.277259	0.00499204	17.3256	2.80755		0.364869	0.243549
LOC689310	similar to Aspartyl-tRNA synthetase (Aspartate--tRNA ligase) (AspRS)	549.442	-0.231349	0.231349	0.00499568	17.3256	-2.80731		0.0656549	0.839352
Atg13	autophagy related 13	6691.5	0.150659	0.150659	0.00501716	17.362	2.80593		0.274579	0.387759
Mtcp1	mature T-cell proliferation 1	243.107	0.297739	0.297739	0.00502422	17.362	2.80548		0.419854	0.174209
Eps8	epidermal growth factor receptor pathway substrate 8	5509.51	-0.310376	0.310376	0.00504519	17.4032	-2.80413		-0.298169	0.346535				EPS8	EPS8
Aspa	aspartoacylase	1596.03	-0.320054	0.320054	0.00506051	17.4248	-2.80316		-0.645734	0.02332			ASPA									Aspa
Dcp1a	decapping mRNA 1A	1040.26	0.233278	0.233278	0.00509119	17.4991	2.80121		0.0990487	0.759408
Loxl1	lysyl oxidase-like 1	623.139	-0.348112	0.348112	0.00512171	17.5727	-2.79928		-0.355544	0.256711		LOXL1							Loxl1
Herpud1	homocysteine inducible ER protein with ubiquitin like domain 1	3056.72	0.182387	0.182387	0.00515868	17.668	2.79695		0.69166	0.0127106													Herpud1
LOC103693859	uncharacterized	126.446	0.367456	0.367456	0.00518933	17.7235	2.79504		-0.196207	0.541089
Mfsd4	major facilitator superfamily domain containing 4A	1446.95	0.346495	0.346495	0.00519328	17.7235	2.79479		-0.00121036	0.997021
Atm	ATM serine/threonine kinase	2252.63	0.21059	0.21059	0.00521556	17.768	2.79341		-0.055617	0.863693
Pdia4	protein disulfide isomerase family A, member 4	2973.05	-0.233013	0.233013	0.00526427	17.837	-2.7904		-0.0379634	0.906754
Tuba1a	tubulin, alpha 1A	44152.1	-0.221588	0.221588	0.00526484	17.837	-2.79037		-0.12484	0.699072
Il15	interleukin 15	152.348	0.359738	0.359738	0.00526561	17.837	2.79032		0.0625181	0.846946					IL15		IL15
Rbl2	RB transcriptional corepressor like 2	4848.12	0.136231	0.136231	0.0052729	17.837	2.78987		0.0242471	0.940376
LOC103693426	uncharacterized	125.682	0.340027	0.340027	0.00532944	17.9845	2.78642		0.288358	0.363385
Aox3	aldehyde oxidase 3	3182.34	-0.177454	0.177454	0.00533883	17.9845	-2.78585		-0.190435	0.553286
Flnb	filamin B	3996.13	0.25203	0.25203	0.00534452	17.9845	2.7855		-0.098779	0.760046														Flnb
Fmo5	flavin containing dimethylaniline monoxygenase 5	121.72	0.352305	0.352305	0.0053648	18.0138	2.78427		0.114618	0.722814
Slc39a11	solute carrier family 39, member 11	2196.6	0.231372	0.231372	0.00537193	18.0138	2.78384		0.0755666	0.815444
LOC102556873	uncharacterized	27.7327	0.373822	0.373822	0.00538558	18.0281	2.78302		0.520372	0.0828415
Stambpl1	STAM binding protein-like 1	1711.09	0.199589	0.199589	0.00540619	18.0657	2.78178		0.211872	0.508571
Wnt16	Wnt family member 16	95.2055	0.369068	0.369068	0.0054508	18.1832	2.77911		0.328729	0.296814								WNT16
Myrip	myosin VIIA and Rab interacting protein	4726.89	0.243041	0.243041	0.00550686	18.2901	2.77578		0.171644	0.593755
Atp10b	ATPase phospholipid transporting 10B (putative)	166.349	-0.37364	0.37364	0.00550805	18.2901	-2.77571		-0.662473	0.0189032
Acat1	acetyl-CoA acetyltransferase 1	5468.15	0.238207	0.238207	0.00553298	18.2901	2.77425		0.419568	0.174533
Mpzl1	myelin protein zero-like 1	2986.38	-0.218876	0.218876	0.0055354	18.2901	-2.7741		-0.297302	0.348008														Mpzl1
Siah1	siah E3 ubiquitin protein ligase 1	1865.29	0.156732	0.156732	0.00553593	18.2901	2.77407		0.28745	0.364966
Tnfaip6	TNF alpha induced protein 6	104.7	-0.370416	0.370416	0.00553985	18.2901	-2.77384		-0.308939	0.328532
Rbpj	recombination signal binding protein for immunoglobulin kappa J region	2562.79	-0.192689	0.192689	0.00561704	18.5131	-2.76934		-0.372872	0.232577
Gng12	G protein subunit gamma 12	3021.52	-0.293047	0.293047	0.00562985	18.5237	-2.7686		-0.738447	0.00609156
Rmi2	RecQ mediated genome instability 2	22.4207	-0.346531	0.346531	0.00568825	18.6839	-2.76523		-0.53992	0.0699858
LOC102554953	uncharacterized	30.613	0.368644	0.368644	0.00575325	18.8652	2.76152		0.603327	0.0378062
Zfp526	zinc finger protein 526	779.338	0.245476	0.245476	0.00578185	18.9039	2.7599		0.00989334	0.975656
Tnrc6c	trinucleotide repeat containing adaptor 6C	7735.44	0.200584	0.200584	0.00578471	18.9039	2.75974		-0.0317195	0.922045
Pld4	phospholipase D family, member 4	1345.84	-0.292991	0.292991	0.00583435	18.9984	-2.75695		-0.324707	0.303115													Pld4
LOC103691475	uncharacterized	126.913	0.367878	0.367878	0.00583771	18.9984	2.75676		0.145009	0.652959
Opalin	oligodendrocytic myelin paranodal and inner loop protein	9600.97	-0.360953	0.360953	0.00584322	18.9984	-2.75645		-0.675598	0.0158946												Opalin
LOC501349	hypothetical LOC501349	121.253	0.358003	0.358003	0.00589236	19.1258	2.75371		0.311397	0.324496
Slc1a4	solute carrier family 1 member 4	2191.06	-0.229335	0.229335	0.00592793	19.1814	-2.75174		-0.324128	0.304028									Slc1a4
Glmn	glomulin, FKBP associated protein	3316.79	0.182043	0.182043	0.0059294	19.1814	2.75166		-0.0733282	0.820831							GLMN
LOC102555474	uncharacterized	35.4557	-0.22982	0.22982	0.00597078	19.2828	-2.74938		-0.348267	0.267263
Prr5	proline rich 5	2231.53	0.257819	0.257819	0.00598877	19.3085	2.7484		0.37828	0.225332
Rtkn2	rhotekin 2	378.575	-0.317983	0.317983	0.00602261	19.3851	-2.74655		-0.727166	0.00736801
Ubl4a	ubiquitin-like 4A	2666.71	-0.156913	0.156913	0.00603626	19.3967	-2.74581		-0.0465095	0.885873
RGD1564885	similar to 40S ribosomal protein S2	35.7867	0.368499	0.368499	0.00606688	19.4625	2.74414		0.355011	0.257475
Fbln7	fibulin 7	186.75	-0.366605	0.366605	0.0060836	19.4837	-2.74324		-0.594194	0.0416125											Fbln7
LOC690126	hypothetical protein LOC690126	63.866	-0.368351	0.368351	0.00610228	19.5027	-2.74223		-0.095558	0.767677
Cmc1	C-x(9)-C motif containing 1	376.748	-0.349369	0.349369	0.0061201	19.5027	-2.74128		-0.00949523	0.976636
Foxc1	forkhead box C1	350.718	-0.286958	0.286958	0.00612913	19.5027	-2.74079		-0.725701	0.00754734		FOXC1												Foxc1
Nme5	NME/NM23 family member 5	662.608	0.244516	0.244516	0.00613007	19.5027	2.74074		0.507336	0.0922539
LOC102554725	uncharacterized	306.72	0.329901	0.329901	0.00615554	19.551	2.73938		0.18365	0.567767
Tmem9b	TMEM9 domain family, member B	5699.1	-0.162399	0.162399	0.00616555	19.551	-2.73884		-0.0462747	0.886445
Fnta	farnesyltransferase, CAAX box, alpha	3439.53	-0.268921	0.268921	0.0061906	19.5849	-2.73751		-0.297149	0.348268
Apcdd1l	APC down-regulated 1 like	73.5724	0.368457	0.368457	0.00620634	19.5849	2.73668		0.161544	0.615962
LOC685950	similar to Mitochondrial carrier protein CGI-69	49.9819	-0.368597	0.368597	0.00620677	19.5849	-2.73665		-0.281212	0.375923
Sqle	squalene epoxidase	4444.23	-0.214932	0.214932	0.00623915	19.6549	-2.73494		-0.390326	0.209689
Dnmbp	dynamin binding protein	1148.22	0.280779	0.280779	0.006264	19.7009	2.73363		0.390638	0.209292
LOC102552363	uncharacterized	61.7004	0.306474	0.306474	0.00628165	19.7242	2.73271		-0.12516	0.698333
LOC103693959	uncharacterized	473.59	-0.366657	0.366657	0.00629654	19.7387	-2.73193		-0.815757	0.00121609
Adipor2	adiponectin receptor 2	5306.82	0.263979	0.263979	0.00631386	19.7608	2.73102		-0.0402983	0.901043
Sergef	secretion regulating guanine nucleotide exchange factor	2750.05	0.162635	0.162635	0.00638432	19.9489	2.72736		0.0576275	0.858809
Zfp110	zinc finger protein 110	1897.65	0.215609	0.215609	0.00642796	20.0527	2.72511		0.0782162	0.809076
Kmo	kynurenine 3-monooxygenase	34.1927	-0.342273	0.342273	0.00644215	20.0645	-2.72438		-0.61121	0.0347262
Amn1	antagonist of mitotic exit network 1 homolog	1170.36	-0.203871	0.203871	0.00652003	20.2742	-2.72041		0.137841	0.669229
Phyhipl	phytanoyl-CoA 2-hydroxylase interacting protein-like	11192.1	-0.22341	0.22341	0.00653827	20.2982	-2.71949		-0.265644	0.403998
Rala	RAS like proto-oncogene A	4487.61	-0.148934	0.148934	0.00656077	20.3142	-2.71835		-0.0244848	0.939793
Arhgdia	Rho GDP dissociation inhibitor alpha	22713.9	-0.159032	0.159032	0.00656453	20.3142	-2.71816		-0.176864	0.582399
Grp	gastrin releasing peptide	264.488	0.362504	0.362504	0.0065818	20.3349	2.71729		0.385502	0.215871
Cers2	ceramide synthase 2	3238.9	-0.296771	0.296771	0.00664124	20.4857	-2.71432		-0.557469	0.0596775
Acat2	acetyl-CoA acetyltransferase 2	1154.53	-0.257909	0.257909	0.00665688	20.501	-2.71354		-0.386658	0.21438
LOC103693267	uncharacterized	129.04	-0.347539	0.347539	0.0066899	20.5698	-2.7119		-0.416076	0.178522
Zkscan1	zinc finger with KRAB and SCAN domains 1	3880.57	-0.145974	0.145974	0.00671661	20.619	-2.71058		-0.268307	0.399124
Cmtm5	CKLF-like MARVEL transmembrane domain containing 5	2637.5	-0.285511	0.285511	0.00674525	20.674	-2.70917		-0.254292	0.425114												Cmtm5
Syk	spleen associated tyrosine kinase	474.501	-0.267754	0.267754	0.00676452	20.7001	-2.70822		-0.45158	0.14057				SYK			SYK
LOC685273	similar to U1 small nuclear ribonucleoprotein C (U1 snRNP protein C) (U1C protein) (U1-C)	954.753	-0.253141	0.253141	0.00679655	20.7415	-2.70665		0.015612	0.961592
Cmtm8	CKLF-like MARVEL transmembrane domain containing 8	186.157	0.333754	0.333754	0.00681553	20.7415	2.70573		-0.0124899	0.969269														Cmtm8
Smarcd2	SWI/SNF related, matrix associated, actin dependent regulator of chromatin, subfamily d, member 2	1588.5	0.224102	0.224102	0.00682777	20.7415	2.70513		0.0359574	0.911664
RGD1565309	catsper channel auxiliary subunit epsilon	230.644	0.314272	0.314272	0.00683792	20.7415	2.70464		0.260766	0.413007
Sdcbp2	syndecan binding protein 2	181.986	0.322783	0.322783	0.00683982	20.7415	2.70454		-0.0477734	0.88279														Sdcbp2
Chordc1	cysteine and histidine rich domain containing 1	3675.65	-0.175512	0.175512	0.00685017	20.7415	-2.70404		-0.0224356	0.944824
RGD1559731	divergent protein kinase domain 2B	142.51	-0.330449	0.330449	0.0068535	20.7415	-2.70388		-0.380156	0.222852
Spon2	spondin-2-like	135.949	-0.354034	0.354034	0.00686438	20.7419	-2.70335		-0.58116	0.0475045							SPON2
LOC100911864	uncharacterized	41.8534	0.363803	0.363803	0.00687636	20.7455	2.70277		0.308655	0.329
Fam227a	family with sequence similarity 227, member A	1634.17	0.272035	0.272035	0.00689628	20.773	2.70181		0.104454	0.746647
Nid2	nidogen 2	427.949	-0.348356	0.348356	0.00691585	20.792	-2.70087		-0.525835	0.0790989		NID2												Nid2
Hcls1	hematopoietic cell specific Lyn substrate 1	238.137	-0.276512	0.276512	0.00692419	20.792	-2.70047		-0.266204	0.402971													Hcls1
Slc25a42	solute carrier family 25, member 42	2798.53	0.176211	0.176211	0.00703676	21.0971	2.6951		0.297912	0.346973									Slc25a42
LOC679594	similar to polyubiquitin	719.613	-0.218334	0.218334	0.00707624	21.1825	-2.69324		-0.13983	0.664701
LOC102555860	uncharacterized	76.3493	0.362077	0.362077	0.00708918	21.1883	2.69263		0.108775	0.736491
Psrc1	proline and serine rich coiled-coil 1	113.287	0.359642	0.359642	0.00711358	21.2221	2.69148		-0.0514319	0.873875
Mbd4	methyl-CpG binding domain 4 DNA glycosylase	641.124	0.309327	0.309327	0.00712254	21.2221	2.69106		0.286656	0.366351
Ifrd2	interferon-related developmental regulator 2	404	0.287473	0.287473	0.00721631	21.3698	2.68669		0.312514	0.32267
Ppfibp2	PPFIA binding protein 2	1364.6	-0.29618	0.29618	0.00721726	21.3698	-2.68665		-0.649295	0.0223234
Ncoa3	nuclear receptor coactivator 3	2886.28	0.280877	0.280877	0.00721789	21.3698	2.68662		-0.0605787	0.851647
Gadd45b	growth arrest and DNA-damage-inducible, beta	430.364	0.325364	0.325364	0.00721981	21.3698	2.68653		0.289177	0.361962													Gadd45b
Klhl25	kelch-like family member 25	786.8	-0.218651	0.218651	0.00722764	21.3698	-2.68617		-0.100588	0.755768
Mbp	myelin basic protein	292006	-0.344478	0.344478	0.00723892	21.3703	-2.68565		-0.619514	0.0316804			MBP									Mbp
Hhip	Hedgehog-interacting protein	1159.52	-0.349353	0.349353	0.00728755	21.481	-2.68341		-0.554766	0.0611915
Mfap1a	microfibrillar-associated protein 1A	2270.55	-0.129916	0.129916	0.00733487	21.5874	-2.68125		-0.523442	0.0807238
LOC688286	similar to threonine aldolase 1	411.565	0.277301	0.277301	0.00735185	21.6043	2.68047		0.0485139	0.880984
Maff	MAF bZIP transcription factor F	47.2001	0.360432	0.360432	0.00739392	21.6792	2.67856		0.0843964	0.794266
Dnajc28	DnaJ heat shock protein family (Hsp40) member C28	499.754	0.237105	0.237105	0.00739984	21.6792	2.67829		0.777409	0.00292075
Pigv	phosphatidylinositol glycan anchor biosynthesis, class V	819.591	0.200782	0.200782	0.00745014	21.7635	2.67602		0.237857	0.456616
Tfap2d	transcription factor AP-2 delta	28.3855	0.226539	0.226539	0.00745123	21.7635	2.67597		-0.189541	0.555185
Pcyt2	phosphate cytidylyltransferase 2, ethanolamine	3777.27	-0.170667	0.170667	0.0074988	21.8692	-2.67384		-0.737685	0.00617217
Eln	elastin	876.684	-0.302305	0.302305	0.00752486	21.912	-2.67268		-0.278265	0.381159		ELN
LOC680540	similar to RIKEN cDNA 0610040D20	125.051	-0.339279	0.339279	0.00756922	22.0079	-2.6707		-0.227821	0.476379
Fus	FUS RNA binding protein	4625.73	0.163323	0.163323	0.00762182	22.1274	2.66838		-0.102252	0.75184
Upf3a	UPF3A, regulator of nonsense mediated mRNA decay	2488.83	0.19382	0.19382	0.0076409	22.1493	2.66754		0.630002	0.0281134
Endou	endonuclease, poly(U)-specific	69.0156	0.352698	0.352698	0.00765238	22.1493	2.66703		0.276542	0.384237														Endou
LOC100909726	myosin light polypeptide 6-like	528.074	-0.280661	0.280661	0.00766482	22.152	-2.66649		0.0981254	0.761593
Cyp2u1	cytochrome P450, family 2, subfamily u, polypeptide 1	1210.31	-0.213856	0.213856	0.00769477	22.2052	-2.66518		-0.577702	0.0491617
Tead3	TEA domain transcription factor 3	224.383	0.224145	0.224145	0.00771945	22.2293	2.6641		0.196037	0.541446
Exo5	exonuclease 5	340.561	-0.283372	0.283372	0.00773796	22.2293	-2.66329		-0.11252	0.727716
Cep164	centrosomal protein 164	1552.57	0.218866	0.218866	0.00776006	22.2293	2.66234		0.0882241	0.785123
LOC100909620	CD177 antigen-like	29.031	0.339775	0.339775	0.00777837	22.2293	2.66154		0.415322	0.179391
Prodh	proline dehydrogenase 1	3617.96	0.280033	0.280033	0.0077899	22.2293	2.66104		-0.0684028	0.832711								PRODH	Prodh
Erich1	glutamate-rich 1	692.983	0.253872	0.253872	0.00779779	22.2293	2.6607		0.424708	0.168764
Znf48	zinc finger protein 48	1280.48	-0.15632	0.15632	0.00780449	22.2293	-2.66041		-0.214772	0.502647
LOC680986	similar to 4F2 cell-surface antigen heavy chain (4F2hc)	343.553	0.268175	0.268175	0.00782966	22.2293	2.65933		0.577349	0.0493328
Tubb2b	tubulin, beta 2B class IIb	9966.85	-0.277799	0.277799	0.00783262	22.2293	-2.6592		-0.25116	0.431033
Ptma	hypothetical protein LOC100359583	5744.54	-0.170496	0.170496	0.00783412	22.2293	-2.65914		-0.109038	0.735873
Slc37a1	solute carrier family 37 member 1	606.508	0.256695	0.256695	0.00783995	22.2293	2.65889		0.328446	0.297255
Clec4a3	C-type lectin domain family 4, member A3	141.267	-0.3542	0.3542	0.00784169	22.2293	-2.65881		0.0366944	0.909859													Clec4a3
Pot1b	protection of telomeres 1B	536.408	0.224172	0.224172	0.00790934	22.3881	2.65592		0.385992	0.215239
Antxr2	ANTXR cell adhesion molecule 2	277.235	-0.278374	0.278374	0.00792949	22.3914	-2.65506		-0.345162	0.271842
LOC102547518	uncharacterized	40.1044	0.357505	0.357505	0.00794114	22.3914	2.65456		0.383375	0.218633
Muc2	mucin 2, oligomeric mucus/gel-forming	325.635	0.355714	0.355714	0.00795162	22.3914	2.65412		-0.0562687	0.862109
LOC690035	similar to Protein KIAA0586	1977.68	0.261013	0.261013	0.00795706	22.3914	2.65389		-0.0365644	0.910177
Ttc8	tetratricopeptide repeat domain 8	1710.45	0.174889	0.174889	0.00801294	22.5158	2.65152		0.41558	0.179094
RGD1561787	similar to Ab2-076	215.57	-0.313159	0.313159	0.00803075	22.5329	-2.65077		-0.589219	0.0437965
Adck3	coenzyme Q8A	2222.92	0.246383	0.246383	0.00804814	22.5489	2.65004		0.354333	0.25845
Agtr2	angiotensin II receptor, type 2	39.5296	-0.288522	0.288522	0.00817636	22.8748	-2.6447		-0.585451	0.0455038					AGTR2		AGTR2
LOC678760	similar to Dipeptidyl-peptidase 3 (Dipeptidyl-peptidase III) (DPP III) (Dipeptidyl aminopeptidase III) (Dipeptidyl arylamidase III)	1307.53	-0.172769	0.172769	0.00818964	22.8787	-2.64415		-0.0708742	0.826746
Accs	1-aminocyclopropane-1-carboxylate synthase homolog	268.669	0.31469	0.31469	0.00823228	22.9447	2.64239		0.114921	0.722107
Coro1b	coronin 1B	4416.07	-0.18742	0.18742	0.00823709	22.9447	-2.64219		-0.296357	0.349616
Tek	TEK receptor tyrosine kinase	1327.01	-0.265501	0.265501	0.00826681	22.9873	-2.64097		-0.424564	0.168923				TEK										Tek
LOC100360621	interleukin 4 induced 1	288.457	0.24642	0.24642	0.00827629	22.9873	2.64059		0.242442	0.447718
Spa17	sperm autoantigenic protein 17	269.163	-0.286858	0.286858	0.00830388	22.9968	-2.63946		-0.132865	0.680602
RGD1565367	similar to Solute carrier family 23, member 2 (Sodium-dependent vitamin C transporter 2)	153.412	0.32297	0.32297	0.00830799	22.9968	2.63929		0.0242815	0.940292
LOC103692938	uncharacterized	192.483	0.304087	0.304087	0.00831932	22.9968	2.63883		0.119256	0.712013
Ttc30b	tetratricopeptide repeat domain 30B	1228.44	-0.177051	0.177051	0.00832748	22.9968	-2.6385		-0.0283477	0.930313
Slc2a2	solute carrier family 2 member 2	26.2964	0.322694	0.322694	0.0083713	23.0846	2.63672		0.15354	0.633774
Abcc9	ATP binding cassette subfamily C member 9	1170.53	-0.319562	0.319562	0.00841093	23.1439	-2.63511		-0.416302	0.178262														Abcc9
Epb4.1l5	erythrocyte membrane protein band 4.1 like 5	811.34	0.242527	0.242527	0.00841683	23.1439	2.63487		0.559696	0.0584496									Epb4.1l5
Elk3	ETS transcription factor ELK3	879.322	-0.252613	0.252613	0.00847177	23.2037	-2.63267		-0.400239	0.197325
LOC681413	similar to stem-loop binding protein	36.305	-0.354381	0.354381	0.00847865	23.2037	-2.63239		-0.382968	0.219163
Lrrc41	leucine rich repeat containing 41	4292.59	-0.117593	0.117593	0.00848651	23.2037	-2.63207		-0.476907	0.116959
Apoa5	apolipoprotein A5	37.7477	-0.320925	0.320925	0.00850099	23.2037	-2.6315		0.0542107	0.867112
Dhcr24	24-dehydrocholesterol reductase	6644.73	-0.287222	0.287222	0.00851353	23.2037	-2.631		-0.546063	0.0662478								DHCR24				Dhcr24
Ttc22	tetratricopeptide repeat domain 22	166.411	0.346197	0.346197	0.00851598	23.2037	2.6309		-0.0145469	0.964211
Cd24	CD24 molecule	870.582	-0.350519	0.350519	0.00852299	23.2037	-2.63062		0.0359885	0.911587							CD24
Dclre1c	DNA cross-link repair 1C	522.749	0.300095	0.300095	0.00855443	23.2526	2.62937		-0.177372	0.581299
Olig1	oligodendrocyte transcription factor 1	12415.5	-0.282905	0.282905	0.00856511	23.2526	-2.62894		-0.476682	0.117157
Sdpr	caveolae associated protein 2	445.456	0.319152	0.319152	0.00864487	23.4361	2.62579		0.466063	0.126722														Sdpr
Cxcl12	C-X-C motif chemokine ligand 12	3685.47	-0.278677	0.278677	0.00867179	23.476	-2.62473		-0.390625	0.209309
Ehd1	EH-domain containing 1	3910.86	-0.137777	0.137777	0.0087786	23.7157	-2.62056		-0.612409	0.0342738
Pfkfb2	6-phosphofructo-2-kinase/fructose-2,6-biphosphatase 2	3799.64	0.169974	0.169974	0.00878497	23.7157	2.62031		0.229218	0.473604
Gstt1	glutathione S-transferase theta 1	246.192	0.314757	0.314757	0.0088118	23.7467	2.61927		0.295305	0.351411
LOC100910200	histone cluster 1, H2bd-like	31.8045	-0.285588	0.285588	0.00882113	23.7467	-2.61891		-0.490768	0.105221
C1ql2	complement C1q like 2	523.721	-0.331731	0.331731	0.00888527	23.852	-2.61644		-0.555702	0.0606645											C1ql2
Zfp36l1	zinc finger protein 36, C3H type-like 1	1916.42	-0.236889	0.236889	0.00889183	23.852	-2.61619		-0.228779	0.474475
Fpr1	formyl peptide receptor 1	30.1896	0.326537	0.326537	0.00889859	23.852	2.61593		0.118072	0.714766
Brca1	BRCA1, DNA repair associated	310.455	0.23973	0.23973	0.00892687	23.852	2.61484		0.423198	0.170446					BRCA1		BRCA1
Lrba	LPS responsive beige-like anchor protein	4139.85	0.20849	0.20849	0.0089337	23.852	2.61458		0.15755	0.624829
Twist2	twist family bHLH transcription factor 2	23.6586	0.338649	0.338649	0.00894553	23.852	2.61413		0.106693	0.741379
Qdpr	quinoid dihydropteridine reductase	11219.7	0.285667	0.285667	0.00894698	23.852	2.61407		0.0630739	0.845599												Qdpr
Klhl6	kelch-like family member 6	217.936	-0.272396	0.272396	0.00897536	23.8668	-2.61299		-0.34292	0.275175
Enpp2	ectonucleotide pyrophosphatase/phosphodiesterase 2	10839.1	-0.32839	0.32839	0.00898355	23.8668	-2.61268		-0.636902	0.0259312												Enpp2
Lrg1	leucine-rich alpha-2-glycoprotein 1	77.5234	0.349191	0.349191	0.00898975	23.8668	2.61244		0.496457	0.100639
Jmjd4	jumonji domain containing 4	333.23	0.24743	0.24743	0.00901354	23.8971	2.61154		0.27057	0.395004
Dbx2	developing brain homeobox 2	511.07	-0.287125	0.287125	0.00905903	23.9846	-2.60982		-0.402021	0.19515									Dbx2
Sall2	spalt-like transcription factor 2	6062.81	-0.173056	0.173056	0.00909594	24.0269	-2.60843		-0.0283121	0.9304
Bzrap1	TSPO associated protein 1	11041.3	0.245975	0.245975	0.00910892	24.0269	2.60794		-0.176076	0.584108
Mtfr1	mitochondrial fission regulator 1	205.73	0.320035	0.320035	0.00911244	24.0269	2.60781		0.149519	0.642793
Morn1	MORN repeat containing 1	1665.03	0.242438	0.242438	0.00914942	24.0914	2.60642		-0.0250694	0.938358
Mfap3l	microfibril associated protein 3 like	2446.95	0.33906	0.33906	0.00917765	24.1183	2.60536		0.0513471	0.874081									Mfap3l
Hs3st5	heparan sulfate-glucosamine 3-sulfotransferase 5	870.247	-0.239005	0.239005	0.00918469	24.1183	-2.6051		-0.0825132	0.798772										Hs3st5
Cd101	CD101 molecule	194.011	0.340732	0.340732	0.00919796	24.1202	2.60461		0.0426665	0.895255
Ube2l6	ubiquitin-conjugating enzyme E2L 6	109.508	-0.332626	0.332626	0.0092521	24.1941	-2.6026		-0.585307	0.0455702							UBE2L6
Higd1b	HIG1 hypoxia inducible domain family, member 1B	160.262	-0.323544	0.323544	0.00925552	24.1941	-2.60247		-0.362583	0.246737														Higd1b
Wars2	tryptophanyl tRNA synthetase 2 (mitochondrial)	755.333	-0.211203	0.211203	0.00926383	24.1941	-2.60216		-0.691307	0.012775
Ehd2	EH-domain containing 2	614.22	-0.26511	0.26511	0.00929471	24.2418	-2.60102		0.0673424	0.835273														Ehd2
Jrkl	JRK-like	507.411	-0.24072	0.24072	0.00934617	24.3431	-2.59912		-0.321385	0.308377
Bub1b	BUB1 mitotic checkpoint serine/threonine kinase B	31.7065	-0.324274	0.324274	0.00937238	24.3716	-2.59816		-0.490558	0.105393
RGD1560556	similar to C14orf25 protein	44.827	0.349815	0.349815	0.00938244	24.3716	2.5978		0.171934	0.593121
Eny2	ENY2, transcription and export complex 2 subunit	4007.8	0.172797	0.172797	0.00942885	24.4591	2.5961		0.754763	0.00454895
Dph2	diphthamide biosynthesis 2	658.054	0.267491	0.267491	0.00944346	24.464	2.59557		0.449595	0.14254
Ttc26	tetratricopeptide repeat domain 26	979.032	0.210254	0.210254	0.00947353	24.5089	2.59448		0.742461	0.00568021
Als2cr12	flagellum associated containing coiled-coil domains 1	120.964	0.348511	0.348511	0.0095	24.5444	2.59352		0.277012	0.383396
Sesn1	sestrin 1	4026.59	0.213119	0.213119	0.00955153	24.621	2.59166		0.742337	0.00569258
Slx4	SLX4 structure-specific endonuclease subunit	2643	0.203113	0.203113	0.00956102	24.621	2.59131		-0.0107854	0.973462
Sox18	SRY-box transcription factor 18	574.976	-0.284598	0.284598	0.00958385	24.621	-2.59049		0.119629	0.711147														Sox18
B3galt5	Beta-1,3-galactosyltransferase 5	3149.77	0.184958	0.184958	0.00958459	24.621	2.59047		0.306115	0.333203												B3galt5
Pomt1	protein-O-mannosyltransferase 1	1573.73	-0.192464	0.192464	0.00959358	24.621	-2.59014		-0.450714	0.141427		POMT1
Mk1	Mk1 protein	720.797	-0.226958	0.226958	0.00960802	24.6252	-2.58963		-0.185207	0.564429
Trpc1	transient receptor potential cation channel, subfamily C, member 1	2698.2	0.162609	0.162609	0.00962123	24.6262	2.58915		0.115529	0.72069
Pla2g4e	phospholipase A2, group IVE	1218.43	0.220962	0.220962	0.00965892	24.6899	2.58781		0.408861	0.186944										Pla2g4e
Wscd1	WSC domain containing 1	13257.3	-0.257736	0.257736	0.00968366	24.6951	-2.58693		-0.681733	0.0146163
Klf4	Kruppel like factor 4	383.702	0.306731	0.306731	0.0096915	24.6951	2.58665		0.429566	0.163422							KLF4	KLF4
Alox5	arachidonate 5-lipoxygenase	221.398	-0.335074	0.335074	0.00969944	24.6951	-2.58636		-0.249552	0.434088													Alox5
Cyp4f1	cytochrome P450, family 4, subfamily f, polypeptide 1	379.86	0.298562	0.298562	0.00971484	24.7016	2.58582		0.50628	0.0930466
RGD1305089	protein only RNase P catalytic subunit	1147.28	0.179547	0.179547	0.00973466	24.7194	2.58511		0.416796	0.177695
Abtb2	ankyrin repeat and BTB domain containing 2	799.731	-0.312244	0.312244	0.00977637	24.7701	-2.58364		-0.549028	0.0644942
LOC100363022	hypothetical LOC100363022	1569.55	-0.11432	0.11432	0.00978037	24.7701	-2.5835		-0.294654	0.352523
Enoph1	enolase-phosphatase 1	4858.14	-0.156803	0.156803	0.00984512	24.9013	-2.58122		-0.340699	0.278501												Enoph1
Asmtl	acetylserotonin O-methyltransferase-like	1518.7	-0.234561	0.234561	0.00994145	25.1119	-2.57786		-0.162134	0.614656
Mutyh	mutY DNA glycosylase	403.143	0.299247	0.299247	0.0100241	25.2877	2.575		0.347786	0.26797
LOC102550863	uncharacterized	74.0282	0.279806	0.279806	0.0100929	25.4078	2.57263		0.350836	0.26351
Zfp133	zinc finger protein 133	1054.2	0.150966	0.150966	0.0100982	25.4078	2.57245		0.463668	0.128948
Sarm1	sterile alpha and TIR motif containing 1	2640.24	0.1594	0.1594	0.0101711	25.531	2.56996		0.196133	0.541244						SARM1				Sarm1
LOC100359471	HCLS1 associated X-1-like	27.5909	-0.345774	0.345774	0.0101737	25.531	-2.56987		-0.14768	0.646932
Wdr61	WD repeat domain 61	1880.66	0.210558	0.210558	0.0101942	25.5492	2.56917		0.0102802	0.974705
LOC103692710	uncharacterized	41.1182	0.345969	0.345969	0.0102116	25.5594	2.56858		0.265802	0.403709
Ptpn3	protein tyrosine phosphatase, non-receptor type 3	870.818	0.336226	0.336226	0.0103011	25.7095	2.56556		-0.0911949	0.778045
LOC102554150	uncharacterized	164.698	0.334472	0.334472	0.0103091	25.7095	2.56529		0.20962	0.51319
Phf21a	PHD finger protein 21A	3098.53	0.201881	0.201881	0.0103116	25.7095	2.5652		0.05332	0.869279
Sash1	SAM and SH3 domain containing 1	10430.3	-0.240453	0.240453	0.0104409	25.9982	-2.56088		-0.621193	0.0310886
LOC102552421	uncharacterized	198.575	0.344228	0.344228	0.0104664	26.0282	2.56003		0.157753	0.624375
Crispld2	cysteine-rich secretory protein LCCL domain containing 2	287.885	0.322381	0.322381	0.0105611	26.2273	2.5569		0.207452	0.517657		CRISPLD2
Oasl2	2'-5' oligoadenylate synthetase-like 2	918.487	0.22972	0.22972	0.0105738	26.2273	2.55648		0.444836	0.147337
Ift27	intraflagellar transport 27	671.456	-0.232031	0.232031	0.0106042	26.2689	-2.55548		-0.162227	0.614451
Gadd45a	growth arrest and DNA-damage-inducible, alpha	333.16	-0.313893	0.313893	0.010649	26.332	-2.55401		-0.142192	0.659339
Ubp1	upstream binding protein 1	6427.35	0.135213	0.135213	0.010657	26.332	2.55375		0.288604	0.362958
Cdc42ep4	CDC42 effector protein 4	3780.14	0.184873	0.184873	0.0106784	26.351	2.55305		0.737795	0.00616044
Fam118b	family with sequence similarity 118, member B	1765.85	0.172241	0.172241	0.0107212	26.4228	2.55166		0.398308	0.199697
LOC102548633	zinc finger protein 729-like	81.0329	-0.312625	0.312625	0.0107699	26.4438	-2.55008		-0.131714	0.683241
Pi4k2b	phosphatidylinositol 4-kinase type 2 beta	589.849	0.233817	0.233817	0.0107705	26.4438	2.55006		-0.171659	0.59372
Gpx8	glutathione peroxidase 8	379.618	-0.202637	0.202637	0.0107904	26.4438	-2.54941		-0.153148	0.634653								GPX8
LOC100912041	uncharacterized	1971.47	0.259965	0.259965	0.0107998	26.4438	2.54911		0.332444	0.29106
Itgbl1	integrin subunit beta like 1	2254.22	0.216606	0.216606	0.0108028	26.4438	2.54901		0.36287	0.246335
Med11	mediator complex subunit 11	509.323	-0.240466	0.240466	0.0108122	26.4438	-2.54871		0.0751051	0.816554
Kirrel2	kirre like nephrin family adhesion molecule 2	105.002	0.339683	0.339683	0.0108469	26.4951	2.54759		0.172913	0.590985
Zfp939	zinc finger protein 939	278.099	-0.227008	0.227008	0.0108784	26.5359	-2.54658		-0.0487938	0.880302
Myl12a	myosin light chain 12A	1017.54	-0.211028	0.211028	0.0108912	26.5359	-2.54617		-0.110469	0.732517
Faxdc2	fatty acid hydroxylase domain containing 2	995.112	0.30106	0.30106	0.0110612	26.9159	2.54076		-0.1886	0.557186
Flt1	FMS-related tyrosine kinase 1	5572.69	-0.215987	0.215987	0.0111695	27.1453	-2.53735		-0.432129	0.160648				FLT1										Flt1
Qk	quaking	7540.03	-0.276842	0.276842	0.011207	27.2021	-2.53618		-0.686756	0.0136275
Crh	corticotropin releasing hormone	470.637	-0.312581	0.312581	0.0112268	27.2159	-2.53556		-0.526011	0.0789807					CRH					Crh
Mta1	metastasis associated 1	6521.63	0.11558	0.11558	0.0112597	27.2612	2.53453		0.17565	0.585032
Pdss2	decaprenyl diphosphate synthase subunit 2	1766.6	0.168981	0.168981	0.0112935	27.2781	2.53348		0.289898	0.360712
Ilvbl	ilvB acetolactate synthase like	1563.48	-0.170963	0.170963	0.0112965	27.2781	-2.53339		-0.423123	0.17053
LOC100365382	hypothetical LOC100365382	28.3038	0.311658	0.311658	0.0113092	27.2781	2.533		0.62227	0.0307131
LOC102556447	rho guanine nucleotide exchange factor 38-like	41.9854	0.336391	0.336391	0.0113472	27.3355	2.53182		0.136317	0.672707
Brinp2	BMP/retinoic acid inducible neural specific 2	4844.54	0.235468	0.235468	0.0113743	27.3667	2.53098		0.508028	0.091737
Pld1	phospholipase D1	1726.87	-0.277104	0.277104	0.0113972	27.3874	-2.53028		-0.366731	0.240969
Vhl	von Hippel-Lindau tumor suppressor	2781.43	-0.149181	0.149181	0.011423	27.4152	-2.52948		-0.0197543	0.951411
Cox15	cytochrome c oxidase assembly homolog COX15	1792.27	0.190369	0.190369	0.0115138	27.5986	2.52671		0.177521	0.580975
Hacl1	2-hydroxyacyl-CoA lyase 1	1300.47	0.210366	0.210366	0.0115412	27.622	2.52587		0.305684	0.333919
Cracr2a	calcium release activated channel regulator 2A	475.556	0.289335	0.289335	0.0115522	27.622	2.52554		-0.0464033	0.886132
AA926063	AA926063gene	81.9834	-0.329264	0.329264	0.0115727	27.6367	-2.52491		-0.124179	0.700599
Wee2	WEE1 homolog 2	64.8409	0.3074	0.3074	0.0116402	27.7634	2.52287		-0.294357	0.353032
Lpar4	lysophosphatidic acid receptor 4	195.784	-0.274511	0.274511	0.0116813	27.827	-2.52163		-0.161777	0.615445
Tgoln2	trans-golgi network protein 2	11765.8	-0.13652	0.13652	0.0117172	27.8778	-2.52055		-0.455817	0.136421
Slc25a40	solute carrier family 25, member 40	639.861	0.245146	0.245146	0.0117546	27.9323	2.51943		0.209546	0.513343
Upp1	uridine phosphorylase 1	245.326	-0.270279	0.270279	0.0118746	28.1079	-2.51585		-0.538629	0.0707893									Upp1
Prr15l	proline rich 15-like	28.7904	0.333228	0.333228	0.0118814	28.1079	2.51565		0.404266	0.192433
LOC102550895	uncharacterized	126.949	0.304957	0.304957	0.011896	28.1079	2.51521		-0.0458543	0.887471
Wdr33	WD repeat domain 33	5443.7	0.104895	0.104895	0.0118986	28.1079	2.51514		0.132755	0.680855
Armc2	armadillo repeat containing 2	668.878	0.225045	0.225045	0.0119107	28.1079	2.51478		-0.149852	0.642045
Banp	Btg3 associated nuclear protein	3526.94	0.210414	0.210414	0.0119253	28.1079	2.51435		-0.192422	0.549074
LOC100363087	estrogen receptor binding site associated antigen 9-like	80.165	0.310303	0.310303	0.0119307	28.1079	2.51419		0.460878	0.131572
LOC102556148	N-acetyltransferase 8 (GCN5-related) family member 4	1178.35	0.256702	0.256702	0.0120131	28.2534	2.51176		0.273818	0.389129
LOC689574	hypothetical protein LOC689574	721.37	-0.213881	0.213881	0.0120218	28.2534	-2.5115		-0.27693	0.383543
Slc1a7	solute carrier family 1 member 7	22.4648	0.33599	0.33599	0.012057	28.3016	2.51047		0.393318	0.205909
Greb1l	GREB1 like retinoic acid receptor coactivator	1821.35	0.246928	0.246928	0.012088	28.3398	2.50956		0.246071	0.440736
Acacb	acetyl-CoA carboxylase beta	697.089	0.296024	0.296024	0.012128	28.399	2.5084		0.00885194	0.978218
Nek4	NIMA-related kinase 4	1738.75	0.165671	0.165671	0.0121428	28.3992	2.50797		0.203904	0.525001
Tp53inp1	tumor protein p53 inducible nuclear protein 1	1218.57	0.23556	0.23556	0.0121766	28.4436	2.50698		0.468984	0.124042					TP53INP1			TP53INP1
Znf471	zinc finger protein 78	272.083	0.24734	0.24734	0.0122179	28.4451	2.50579		-0.060436	0.851993
Gtf3c6	general transcription factor 3C subunit 6	925.84	-0.160972	0.160972	0.0122332	28.4451	-2.50535		-0.305798	0.33373
Sdf2l1	stromal cell-derived factor 2-like 1	623.307	-0.280939	0.280939	0.0122399	28.4451	-2.50515		-0.00104224	0.997435
Pstk	phosphoseryl-tRNA kinase	2264.14	0.182964	0.182964	0.0122475	28.4451	2.50493		0.271037	0.394157
Zfp189	zinc finger protein 189	1024.66	0.323141	0.323141	0.0122511	28.4451	2.50483		0.363862	0.24495
LOC100362637	myelin-associated oligodendrocytic basic protein-like	451.909	-0.325051	0.325051	0.0123207	28.5541	-2.50282		-0.593668	0.0418398
LOC102548059	uncharacterized	99.8534	-0.301017	0.301017	0.0123277	28.5541	-2.50262		-0.327867	0.298159
Cd36	similar to fatty acid translocase/CD36	23.1926	-0.264777	0.264777	0.0124143	28.6932	-2.50014		-0.469682	0.123407						CD36	CD36	CD36
Slc2a1	solute carrier family 2 member 1	7407.85	0.178749	0.178749	0.0124176	28.6932	2.50005		0.437762	0.154657														Slc2a1
LOC103691094	uncharacterized	286.089	0.304007	0.304007	0.0124505	28.7346	2.49911		-0.329349	0.29585
LOC100910545	uncharacterized	842.239	-0.17891	0.17891	0.0125447	28.8925	-2.49644		-0.465854	0.126916
LOC103692759	uncharacterized	321.3	-0.317264	0.317264	0.0125495	28.8925	-2.4963		-0.236615	0.459041
Slc25a33	solute carrier family 25 member 33	3084.13	0.157036	0.157036	0.0125641	28.8925	2.49589		0.437165	0.155285
Lrp5	LDL receptor related protein 5	1025.97	-0.234861	0.234861	0.0125906	28.8925	-2.49514		-0.595625	0.0409989
Srd5a1	steroid 5 alpha-reductase 1	1509.81	-0.270234	0.270234	0.0125939	28.8925	-2.49505		-0.521906	0.0817785												Srd5a1
LOC365182	similar to FGD1-related F-actin-binding protein	176.742	0.250259	0.250259	0.0126262	28.9168	2.49414		0.505409	0.0937031
P4ha1	prolyl 4-hydroxylase subunit alpha 1	3393.05	-0.162192	0.162192	0.0126374	28.9168	-2.49383		-0.218295	0.495491		P4HA1
Snrnp48	small nuclear ribonucleoprotein U11/U12 subunit 48	2798.51	0.2472	0.2472	0.0126496	28.9168	2.49348		-0.307442	0.331004
LOC102552961	60S ribosomal protein L23a-like	31.7715	0.325529	0.325529	0.0126658	28.9195	2.49303		-0.224894	0.482215
Trmt10b	tRNA methyltransferase 10B	1543.67	0.186774	0.186774	0.0127737	29.1222	2.49002		0.287383	0.365083
Rimbp2	RIMS binding protein 2	8378.16	0.251805	0.251805	0.0127933	29.1222	2.48947		-0.115079	0.72174
Fam13a	family with sequence similarity 13, member A	1412.43	0.213172	0.213172	0.0128052	29.1222	2.48914		-0.0647017	0.841659														Fam13a
LOC102550334	uncharacterized	22.1514	-0.306447	0.306447	0.0128151	29.1222	-2.48887		-0.234675	0.46284
Tmem128	transmembrane protein 128	1603.32	-0.187654	0.187654	0.0128794	29.2034	-2.48709		-0.0296708	0.927068
LOC102552091	uncharacterized	68.9521	0.330972	0.330972	0.0128831	29.2034	2.48698		-0.00825003	0.979699
Zcchc7	zinc finger CCHC-type containing 7	7495.81	0.153504	0.153504	0.0128964	29.2034	2.48662		-0.170134	0.597054
Fgd5	FYVE, RhoGEF and PH domain containing 5	705.924	-0.253666	0.253666	0.0129538	29.299	-2.48504		-0.428416	0.164677														Fgd5
Asb18	ankyrin repeat and SOCS box-containing 18	69.6776	0.333028	0.333028	0.0129926	29.3411	2.48397		0.0703984	0.827894
LOC298611	alpha-tubulin pseudogene and flanks	13053.2	-0.197789	0.197789	0.0130113	29.3411	-2.48346		-0.261409	0.411814
Sars	seryl-tRNA synthetase 1	8542.98	-0.145413	0.145413	0.0130181	29.3411	-2.48327		-0.376741	0.22738
Faxc	failed axon connections homolog, metaxin like GST domain containing	5383.72	0.176534	0.176534	0.013037	29.3493	2.48276		0.0618557	0.848551
LOC103692585	uncharacterized	78.1681	0.31731	0.31731	0.0131445	29.5566	2.47983		0.207793	0.516953
Scrn1	secernin 1	26281.1	-0.171514	0.171514	0.0131691	29.5774	-2.47916		-0.452937	0.139232
Mcur1	mitochondrial calcium uniporter regulator 1	676.267	0.244974	0.244974	0.0132163	29.6489	2.47789		0.131622	0.683452
LOC102552895	uncharacterized	254.147	0.312662	0.312662	0.0132893	29.7779	2.47592		0.0161767	0.960204
Pus3	pseudouridine synthase 3	83.814	0.330791	0.330791	0.013321	29.8143	2.47507		0.452256	0.139903
Crhbp	corticotropin releasing hormone binding protein	405.772	0.332056	0.332056	0.0133895	29.9045	2.47324		0.0308517	0.924172					CRHBP					Crhbp
Atp6v1b1	ATPase H+ transporting V1 subunit B1	128.765	0.331559	0.331559	0.0133924	29.9045	2.47316		-0.154773	0.63102
Pter	phosphotriesterase related	216.113	0.331269	0.331269	0.0134403	29.9768	2.47188		0.152724	0.635602
Cbx7	chromobox 7	4059.49	0.205418	0.205418	0.0134778	30.0255	2.47089		0.13215	0.682242
RGD1565819	zinc finger protein 831	2198.46	0.313627	0.313627	0.0135119	30.0667	2.46998		0.0967869	0.764763
LOC100910212	uncharacterized	18888.8	-0.241784	0.241784	0.0135288	30.0696	-2.46954		-0.64477	0.0235952
Avl9	AVL9 cell migration associated	7282.63	0.118045	0.118045	0.0135799	30.1042	2.46819		0.191895	0.55019
Hlcs	holocarboxylase synthetase	1839.32	0.210329	0.210329	0.0135906	30.1042	2.46791		-0.100149	0.756805
Slfn4	schlafen 4	107.962	0.312298	0.312298	0.0135913	30.1042	2.46789		0.489683	0.106111
Hdhd3	haloacid dehalogenase-like hydrolase domain containing 3	595.585	-0.220991	0.220991	0.0136156	30.1234	-2.46725		-0.628918	0.0284682
LOC688938	heterogeneous nuclear ribonucleoprotein C (C1/C2) pseudogene	226.522	-0.241086	0.241086	0.0136678	30.2042	-2.46588		-0.312059	0.323413
Ankdd1a	ankyrin repeat and death domain containing 1A	630.269	0.321305	0.321305	0.0137286	30.2865	2.46429		0.0726232	0.82253
Tk2	thymidine kinase 2	2277.99	0.154884	0.154884	0.0137489	30.2865	2.46376		0.399723	0.197957
Rad51c	RAD51 paralog C	128.304	0.293223	0.293223	0.0137523	30.2865	2.46367		0.276373	0.384539
Txlng	taxilin gamma	2818.08	0.155472	0.155472	0.0138071	30.3724	2.46224		0.658463	0.0199002
Rspo2	R-spondin 2	495.765	0.232046	0.232046	0.0139137	30.5719	2.45948		-0.143146	0.657176
Tmem120a	transmembrane protein 120A	1654.48	0.182377	0.182377	0.0139729	30.6671	2.45796		0.380372	0.222567
Tfpi2	tissue factor pathway inhibitor 2	22.9894	-0.285444	0.285444	0.0139997	30.6909	-2.45727		-0.411704	0.183596														Tfpi2
Hist1h4b	histone H4-like	282.833	-0.320661	0.320661	0.0140589	30.7857	-2.45575		-0.00713347	0.982446
Arhgap25	Rho GTPase activating protein 25	545.485	-0.233802	0.233802	0.0141004	30.8285	-2.45469		-0.409406	0.186299													Arhgap25
Elmsan1	ELM2 and Myb/SANT domain containing 1	2475.63	0.163384	0.163384	0.0141105	30.8285	2.45444		0.160198	0.618946
Wwc3	WWC family member 3	2370.57	0.142926	0.142926	0.0141404	30.8481	2.45368		0.173158	0.590452
Fam188b	MINDY lysine 48 deubiquitinase 4	1721.24	0.236946	0.236946	0.0141603	30.8481	2.45317		0.176167	0.583911
Ednra	endothelin receptor type A	356.688	-0.270308	0.270308	0.0141676	30.8481	-2.45299		0.126703	0.694769
Mtap	methylthioadenosine phosphorylase	1469.71	0.185713	0.185713	0.0142263	30.941	2.4515		0.217123	0.497866
Slc18b1	solute carrier family 18 member B1	1669.06	0.214073	0.214073	0.0142604	30.9802	2.45064		0.49458	0.102136
Ccdc88c	coiled-coil domain containing 88C	2909.6	0.244267	0.244267	0.0143125	31.0565	2.44932		-0.123807	0.70146
Ndufb2	NADH:ubiquinone oxidoreductase subunit B2	3386.81	-0.189532	0.189532	0.0143278	31.0565	-2.44894		0.0927307	0.774392
Galnt14	polypeptide N-acetylgalactosaminyltransferase 14	953.411	0.311716	0.311716	0.0145119	31.4201	2.44434		-0.00631315	0.984465
Nov	cellular communication network factor 3	676.939	0.213848	0.213848	0.0145511	31.4696	2.44336		-0.150097	0.641494										Nov
Ift43	intraflagellar transport 43	712.999	0.204867	0.204867	0.0146078	31.5204	2.44196		0.168974	0.599594
Dab2	DAB adaptor protein 2	1063.87	-0.199271	0.199271	0.0146164	31.5204	-2.44175		-0.124691	0.699416
Chchd7	coiled-coil-helix-coiled-coil-helix domain containing 7	922.057	0.230279	0.230279	0.0146237	31.5204	2.44157		0.417213	0.177218
Lrig3	leucine-rich repeats and immunoglobulin-like domains 3	349.473	0.286649	0.286649	0.0146922	31.6326	2.43988		0.0180743	0.95554
RGD1563091	sterile alpha motif domain containing 9	2149.14	0.259543	0.259543	0.0147729	31.7378	2.4379		0.411642	0.183669
Bsg	basigin (Ok blood group)	27222	-0.196097	0.196097	0.014774	31.7378	-2.43787		0.0313145	0.923038		BSG		BSG										Bsg
Cdhr1	cadherin-related family member 1	781.789	-0.320851	0.320851	0.0149265	31.9993	-2.43416		-0.602886	0.0379843
LOC100910790	spondin-2-like	108.726	-0.285297	0.285297	0.014929	31.9993	-2.4341		-0.582108	0.0470573
Ptrf	caveolae associated protein 1	1136.84	-0.214111	0.214111	0.0149476	32.0035	-2.43365		-0.0872847	0.787365														Ptrf
Stk17b	serine/threonine kinase 17b	563.025	0.22309	0.22309	0.0149884	32.0552	2.43266		0.301567	0.340799
Zfp51	zinc finger protein 51	201.977	0.318626	0.318626	0.0150249	32.0975	2.43178		0.0935007	0.772562
Litaf	lipopolysaccharide-induced TNF factor	646.439	-0.290262	0.290262	0.0150448	32.1045	-2.4313		-0.576741	0.0496289							LITAF
Synpo2	synaptopodin 2	345.995	0.326831	0.326831	0.0152077	32.4161	2.42739		0.394547	0.204368
Ncoa1	nuclear receptor coactivator 1	13771.9	0.177943	0.177943	0.0152441	32.435	2.42653		0.0981768	0.761471					NCOA1
LOC100911882	endosialin-like	148.165	-0.27898	0.27898	0.0152503	32.435	-2.42638		-0.418201	0.176088
Ptpn1	protein tyrosine phosphatase, non-receptor type 1	2712.15	0.234439	0.234439	0.0152989	32.5025	2.42523		-0.00764398	0.98119						PTPN1							Ptpn1
LOC102553131	uncharacterized	81.4913	0.322522	0.322522	0.0153543	32.5843	2.42391		0.546038	0.0662627
LOC102554771	uncharacterized	1928.17	-0.226205	0.226205	0.0153812	32.6031	-2.42328		0.011995	0.970487
Dusp12	dual specificity phosphatase 12	638.133	-0.193087	0.193087	0.0154127	32.6031	-2.42253		-0.609288	0.0354599
Rab11a	RAB11a, member RAS oncogene family	5755.32	-0.179628	0.179628	0.015414	32.6031	-2.4225		-0.134092	0.677792
Wdr27	WD repeat domain 27	2357.27	0.262132	0.262132	0.0154446	32.6042	2.42178		-0.296291	0.349728
LOC103694412	uncharacterized	57.9885	0.32538	0.32538	0.0154584	32.6042	2.42146		-0.155202	0.630062
Fam198b	golgi associated kinase 1B	403.221	-0.246932	0.246932	0.015479	32.6042	-2.42097		-0.168569	0.600484
Tle2	TLE family member 2, transcriptional corepressor	874.091	0.265858	0.265858	0.0154822	32.6042	2.4209		-0.0731588	0.821239
Arhgap11a	Rho GTPase activating protein 11A	201.117	-0.287626	0.287626	0.0155168	32.6412	-2.42009		-0.559659	0.0584697
Dpf2	double PHD fingers 2	4021.38	-0.108872	0.108872	0.015538	32.6465	-2.41959		-0.362288	0.247151
LOC100911391	uncharacterized	321.135	0.273528	0.273528	0.0155532	32.6465	2.41923		0.224759	0.482485
Rplp2	60S acidic ribosomal protein P2-like	270.358	-0.292595	0.292595	0.0155894	32.6869	-2.41839		0.0384551	0.905551
Sorbs2	sorbin and SH3 domain containing 2	12547.9	0.313495	0.313495	0.0156316	32.7118	2.41741		0.159215	0.621127
Chst5	carbohydrate sulfotransferase 5	205.669	-0.290366	0.290366	0.0156353	32.7118	-2.41732		-0.0179158	0.955929											Chst5
LOC103693569	uncharacterized	713.15	-0.280797	0.280797	0.0156985	32.7951	-2.41585		-0.687415	0.0135016
Nsun7	NOP2/Sun RNA methyltransferase family member 7	1827.82	0.248548	0.248548	0.0157199	32.7951	2.41535		0.0188315	0.953679
LOC103691230	putative ankyrin repeat domain-containing protein 19	29.1625	0.319352	0.319352	0.0157262	32.7951	2.41521		0.335563	0.286278
Aqp4	aquaporin 4	25313.9	-0.232354	0.232354	0.0158733	33.0546	-2.41182		-0.223536	0.484933					AQP4				Aqp4
Zswim3	zinc finger, SWIM-type containing 3	1249.94	0.185399	0.185399	0.0158952	33.0546	2.41131		0.436807	0.155663
Sfxn2	sideroflexin 2	123.83	0.324117	0.324117	0.0159022	33.0546	2.41115		0.226093	0.47982									Sfxn2
Trdn	triadin	124.695	0.322605	0.322605	0.0159713	33.0755	2.40957		0.502124	0.0962098
Slc43a3	solute carrier family 43, member 3	193.416	0.274791	0.274791	0.0159775	33.0755	2.40943		0.283497	0.371891														Slc43a3
Gjc3	gap junction protein, gamma 3	979.606	-0.32133	0.32133	0.0159945	33.0755	-2.40904		-0.585197	0.0456207			GJC3
Caln1	calneuron 1	6525.34	0.311782	0.311782	0.0159986	33.0755	2.40895		-0.083117	0.797327										Caln1
Bace2	beta-secretase 2	326.277	-0.302117	0.302117	0.0160002	33.0755	-2.40891		-0.308961	0.328495												Bace2
Fbxo28	F-box protein 28	2584.96	0.191284	0.191284	0.0160153	33.0755	2.40857		-0.0103598	0.974509
Cwc15	CWC15 spliceosome-associated protein	953.941	-0.177952	0.177952	0.0160669	33.0827	-2.40739		-0.0377146	0.907362
LOC102555911	uncharacterized	2887.41	0.241308	0.241308	0.0160727	33.0827	2.40726		0.23234	0.467431
Tyk2	tyrosine kinase 2	1395.79	0.222812	0.222812	0.016096	33.0827	2.40673		-0.244319	0.4441						TYK2
Slc35d1	solute carrier family 35 member D1	884.682	0.227661	0.227661	0.0161108	33.0827	2.4064		0.0168363	0.958582
Mog	myelin oligodendrocyte glycoprotein	8235.22	-0.296888	0.296888	0.0161323	33.0827	-2.40591		-0.629283	0.0283483												Mog
Ctnnbip1	catenin, beta-interacting protein 1	2907.2	-0.187709	0.187709	0.0161504	33.0827	-2.4055		-0.206325	0.519984
Aldh9a1	aldehyde dehydrogenase 9 family, member A1	2112.41	-0.136183	0.136183	0.0161605	33.0827	-2.40527		-0.279387	0.379161
LOC100360179	zinc finger, FYVE domain containing 20-like	31.5973	-0.322931	0.322931	0.0161767	33.0827	-2.40491		-0.348181	0.26739
LOC685191	similar to aplysia ras-related homolog A2	985.392	-0.142871	0.142871	0.0161796	33.0827	-2.40484		-0.262916	0.409024
Phospho1	phosphoethanolamine/phosphocholine phosphatase 1	1346.6	-0.229693	0.229693	0.0161913	33.0827	-2.40457		0.00865022	0.978714												Phospho1
LOC103690065	thrombopoietin	94.883	0.31701	0.31701	0.0162079	33.0827	2.4042		-0.0769911	0.812019
Ncapd3	non-SMC condensin II complex, subunit D3	1785.49	0.204353	0.204353	0.0163296	33.2327	2.40146		0.0826432	0.798461
Etl4	enhancer trap locus 4	4008.99	0.269558	0.269558	0.0163331	33.2327	2.40139		0.165889	0.606371
Pde6g	phosphodiesterase 6G	25.8696	-0.292626	0.292626	0.0163332	33.2327	-2.40138		-0.412705	0.182427
S1pr3	sphingosine-1-phosphate receptor 3	428.661	-0.245493	0.245493	0.0163526	33.2371	-2.40095		-0.25111	0.431128							S1PR3
Cxcr4	C-X-C motif chemokine receptor 4	58.886	-0.301561	0.301561	0.0164551	33.4102	-2.39866		-0.195971	0.541584				CXCR4
Prr18	proline rich 18	2387.39	-0.287103	0.287103	0.0165004	33.4331	-2.39765		-0.779643	0.00278835												Prr18
Slc9a2	solute carrier family 9 member A2	417.367	0.322857	0.322857	0.016508	33.4331	2.39749		-0.139818	0.664729
Tradd	TNFRSF1A-associated via death domain	457.372	0.233039	0.233039	0.0165185	33.4331	2.39725		-0.0214435	0.947261
Vill	villin-like	30.281	0.303764	0.303764	0.0165735	33.484	2.39604		0.366633	0.241105
Poc1a	POC1 centriolar protein A	182.965	0.272627	0.272627	0.0165785	33.484	2.39592		-0.0178501	0.956091
Rad9b	RAD9 checkpoint clamp component B	711.988	0.252369	0.252369	0.0166187	33.5076	2.39504		0.0732026	0.821134
Dpp7	dipeptidylpeptidase 7	3224.85	-0.162269	0.162269	0.016638	33.5076	-2.39461		-0.309083	0.328294
Nfkbia	NFKB inhibitor alpha	1009.13	0.303033	0.303033	0.0166424	33.5076	2.39451		0.462086	0.130432						NFKBIA	NFKBIA
Fam65c	RIPOR family member 3	89.7389	0.314621	0.314621	0.0167413	33.6466	2.39234		0.698079	0.0115805
Dcst1	DC-STAMP domain containing 1	206.052	0.317828	0.317828	0.0167464	33.6466	2.39223		-0.156039	0.628193
Pdk1	pyruvate dehydrogenase kinase 1	3874.89	0.141841	0.141841	0.0167731	33.6648	2.39164		0.378071	0.225609								PDK1
Tmem219	transmembrane protein 219	946.299	0.164668	0.164668	0.0167904	33.6648	2.39127		0.415247	0.179477
LOC100361558	histone H3.3B-like	2063.28	-0.195429	0.195429	0.0169767	34.0028	-2.38721		0.0631389	0.845442
Cd163	CD163 molecule	103.778	0.315661	0.315661	0.0170523	34.0816	2.38558		0.233277	0.465586													Cd163
Gramd3	GRAM domain containing 2B	2889.25	0.204419	0.204419	0.0170661	34.0816	2.38528		0.36169	0.24799
Mtss1l	MTSS I-BAR domain containing 2	14384.9	-0.228754	0.228754	0.0170691	34.0816	-2.38522		-0.464877	0.127821
Gdf11	growth differentiation factor 11	2902.03	-0.203156	0.203156	0.0170892	34.0863	-2.38478		-0.371712	0.234149
Dap	death-associated protein	554.718	-0.19495	0.19495	0.0171173	34.107	-2.38418		0.0110745	0.972751
LOC100362748	cilia and flagella associated protein 74	1076.64	0.2731	0.2731	0.0171658	34.1663	2.38314		0.133501	0.679145
LOC100910710	NADH dehydrogenase [ubiquinone] 1 alpha subcomplex subunit 12-like	338.872	-0.256464	0.256464	0.0171826	34.1663	-2.38278		0.0582078	0.857399
Ankrd10	ankyrin repeat domain 10	8274.17	0.163749	0.163749	0.0172218	34.209	2.38194		0.0624653	0.847074
Phldb3	pleckstrin homology-like domain, family B, member 3	108.428	0.320472	0.320472	0.0173455	34.3937	2.3793		0.523853	0.0804433
LOC103691169	uncharacterized	116.977	0.31598	0.31598	0.0173519	34.3937	2.37916		0.26247	0.409849
Med28	mediator complex subunit 28	1999.93	-0.179868	0.179868	0.0173684	34.3937	-2.37881		0.102297	0.751734
Tagln2	transgelin 2	546.19	-0.248486	0.248486	0.0173878	34.3967	-2.3784		-0.145159	0.65262
Mad2l1	mitotic arrest deficient 2 like 1	631.601	-0.17814	0.17814	0.0174387	34.4621	-2.37732		-0.581841	0.0471828
Nt5dc2	5'-nucleotidase domain containing 2	385.039	-0.26608	0.26608	0.0174919	34.5317	-2.3762		-0.603595	0.0376984
Tatdn3	TatD DNase domain containing 3	1220.6	0.207469	0.207469	0.0175612	34.5984	2.37474		0.0414897	0.89813
Ap4s1	adaptor related protein complex 4 subunit sigma 1	1277.05	0.210945	0.210945	0.0175617	34.5984	2.37473		0.244544	0.443668
Ccbe1	collagen and calcium binding EGF domains 1	78.0941	0.31871	0.31871	0.0176135	34.6652	2.37364		0.0624584	0.84709							CCBE1			Ccbe1
LOC103690135	uncharacterized	29.5191	0.305326	0.305326	0.0176571	34.7154	2.37273		0.54372	0.0676572
Klhl36	kelch-like family member 36	902.972	0.150243	0.150243	0.017699	34.7623	2.37186		0.464039	0.128602
Ksr1	kinase suppressor of ras 1	2678.37	0.256574	0.256574	0.0177181	34.7642	2.37146		0.0312117	0.92329
Golga7	golgin A7	5410.4	-0.161464	0.161464	0.0177468	34.7852	-2.37086		-0.355415	0.256896												Golga7
Cubn	cubilin	48.3113	0.314737	0.314737	0.0177692	34.7936	2.37039		0.0997912	0.757652
Dll4	delta like canonical Notch ligand 4	235.335	-0.31884	0.31884	0.0178075	34.8116	-2.3696		-0.428851	0.164202														Dll4
Dusp11	dual specificity phosphatase 11	788.481	0.208867	0.208867	0.0178243	34.8116	2.36925		-0.0163441	0.959793
Dfna5	gasdermin E	1182.01	0.213406	0.213406	0.0178326	34.8116	2.36908		0.311372	0.324536
LOC103693387	uncharacterized	30.9431	0.280947	0.280947	0.0178856	34.8632	2.36798		0.00695852	0.982877
LOC103694063	uncharacterized	134.682	-0.318882	0.318882	0.0178953	34.8632	-2.36778		-0.526276	0.0788019
LOC297793	similar to Aspartate aminotransferase, mitochondrial precursor (Transaminase A) (Glutamate oxaloacetate transaminase 2)	549.101	-0.166527	0.166527	0.0179395	34.8848	-2.36686		-0.0438001	0.892486
Noc2l	NOC2-like nucleolar associated transcriptional repressor	3773.83	0.154484	0.154484	0.0179426	34.8848	2.3668		0.0996674	0.757944
LOC690147	uncharacterized	38.4021	0.310209	0.310209	0.0179807	34.9132	2.36602		0.263951	0.407114
Zfp316	zinc finger protein 316	2061.8	0.148446	0.148446	0.0179935	34.9132	2.36575		0.288182	0.363692
Car4	carbonic anhydrase 4	508.367	-0.281467	0.281467	0.0180622	35.0112	-2.36434		-0.315274	0.318185														Car4
Ankrd24	ankyrin repeat domain 24	334.086	-0.216691	0.216691	0.0181405	35.1157	-2.36274		-0.414866	0.179918
LOC102550530	uncharacterized	3040.25	-0.261029	0.261029	0.0181533	35.1157	-2.36248		-0.226927	0.478156
Ccdc151	coiled-coil domain containing 151	57.3572	-0.317263	0.317263	0.0181708	35.1157	-2.36212		0.00618768	0.984773
LOC501718	uncharacterized	192.045	-0.250533	0.250533	0.0181978	35.1324	-2.36157		-0.257218	0.419621
Eif3e	eukaryotic translation initiation factor 3 subunit E	821.84	0.208914	0.208914	0.0182245	35.1487	2.36103		0.0386838	0.904991
Dsp	desmoplakin	152.547	0.317043	0.317043	0.0182485	35.1599	2.36054		0.193018	0.547813
Cav2	caveolin 2	940.292	-0.225844	0.225844	0.0182905	35.2056	-2.35968		-0.211463	0.509408
Ahctf1	AT hook containing transcription factor 1	4509.72	0.188317	0.188317	0.0183723	35.2581	2.35803		0.20115	0.530734
LOC103694351	uncharacterized	23.2293	0.296771	0.296771	0.0183953	35.2581	2.35756		0.105732	0.743639
Pik3c3	phosphatidylinositol 3-kinase, catalytic subunit type 3	2971.33	0.128766	0.128766	0.0183968	35.2581	2.35753		0.443724	0.148472						PIK3C3
LOC102556236	nucleoside diphosphate kinase B-like	42.6043	-0.317313	0.317313	0.0184077	35.2581	-2.35731		-0.286465	0.366685
LOC100911084	uncharacterized	383.115	-0.205318	0.205318	0.0184412	35.2581	-2.35664		-0.270203	0.39567
Th	tyrosine hydroxylase	218.76	-0.317239	0.317239	0.0184467	35.2581	-2.35653		-0.797631	0.00188183					TH					Th
Pim3	Pim-3 proto-oncogene, serine/threonine kinase	2591.65	0.20831	0.20831	0.0184527	35.2581	2.35641		0.326708	0.299972
C1qtnf9	C1q and TNF related 9	75.5997	-0.293109	0.293109	0.0184643	35.2581	-2.35617		-0.57923	0.0484243
Rgsl1	regulator of G-protein signaling like 1	802.022	-0.183485	0.183485	0.018495	35.2817	-2.35556		-0.278154	0.381357
Pbld1	phenazine biosynthesis-like protein domain containing 1	517.861	0.312805	0.312805	0.0185437	35.3395	2.35458		-0.0786908	0.807937
Ybx2	Y box binding protein 2	415.327	0.25588	0.25588	0.0185929	35.3769	2.3536		-0.174739	0.587011										Ybx2
RGD1566243	neurexophilin and PC-esterase domain family, member 1	325.721	0.281893	0.281893	0.0186032	35.3769	2.35339		0.0711692	0.826034
LOC102548902	uncharacterized	174.181	-0.290794	0.290794	0.018631	35.3769	-2.35283		-0.318235	0.313411
Smarcal1	Swi/SNF related matrix associated, actin dependent regulator of chromatin, subfamily a-like 1	1248.59	0.155043	0.155043	0.0186368	35.3769	2.35272		0.444913	0.147259
Fut4	fucosyltransferase 4	479.373	-0.275569	0.275569	0.0186897	35.4423	-2.35166		-0.181777	0.571789
Gnai3	G protein subunit alpha i3	2484.18	-0.134118	0.134118	0.0187197	35.4583	-2.35107		0.0265111	0.934819
Scgb1c1	secretoglobin, family 1C, member 1	46.2501	0.315821	0.315821	0.018735	35.4583	2.35076		0.020605	0.949321
Fcho2	FCH and mu domain containing endocytic adaptor 2	2353.46	0.141317	0.141317	0.0187856	35.5117	2.34976		-0.132531	0.681368
LOC102554212	uncharacterized	488.552	0.288413	0.288413	0.0188001	35.5117	2.34947		-0.0100629	0.975239
Icam2	intercellular adhesion molecule 2	188.685	-0.288552	0.288552	0.0188266	35.5268	-2.34895		0.0490991	0.879558		ICAM2												Icam2
Fabp5	fatty acid binding protein 5	1775.31	-0.243398	0.243398	0.0188756	35.5844	-2.34798		0.0535914	0.868619
Gigyf1	GRB10 interacting GYF protein 1	5442.61	0.192169	0.192169	0.0190098	35.7729	2.34534		-0.160542	0.618181
Micb	MHC class I polypeptide-related sequence B	151.316	0.315195	0.315195	0.0190127	35.7729	2.34528		0.133022	0.680242								MICB
Alx4	ALX homeobox 4	101.222	0.313824	0.313824	0.0190392	35.7877	2.34476		0.0904255	0.779877
Adora2b	adenosine A2B receptor	494.503	0.248259	0.248259	0.0191377	35.8343	2.34284		0.466708	0.126127							ADORA2B		Adora2b
Sfrp4	secreted frizzled-related protein 4	119.112	0.305059	0.305059	0.019147	35.8343	2.34266		0.568985	0.0535175
LOC100910177	uncharacterized	179.132	-0.267842	0.267842	0.0191522	35.8343	-2.34255		-0.341811	0.276833
Limd1	LIM domains containing 1	1008.48	-0.192373	0.192373	0.0191553	35.8343	-2.34249		-0.296232	0.349829
LOC689065	hypothetical protein LOC689065	173.952	0.315501	0.315501	0.0191693	35.8343	2.34222		-0.088725	0.783929
LOC102549342	uncharacterized	730.419	0.28858	0.28858	0.0191757	35.8343	2.3421		-0.29374	0.35409
LOC102552459	uncharacterized	72.2705	0.261154	0.261154	0.0192015	35.845	2.3416		0.182749	0.569699
Fezf2	Fez family zinc finger 2	179.094	0.2607	0.2607	0.0192246	35.845	2.34115		-0.18916	0.555995
Slc4a2	solute carrier family 4 member 2	2314.62	-0.233658	0.233658	0.0192441	35.845	-2.34077		-0.656415	0.020424
Ybx3	Y box binding protein 3	2614.3	-0.250428	0.250428	0.0192559	35.845	-2.34054		-0.575399	0.0502873
Prrt4	proline-rich transmembrane protein 4	1084.03	0.249461	0.249461	0.0192819	35.8481	2.34004		0.23911	0.454177
Fn3k	fructosamine 3 kinase	2012.49	0.199737	0.199737	0.0193035	35.8481	2.33962		0.569123	0.0534467
S100b	S100 calcium binding protein B	45677.4	0.145686	0.145686	0.0193161	35.8481	2.33937		0.560028	0.058268												S100b
LOC102554047	60S ribosomal protein L15-like	22.9231	0.250162	0.250162	0.0193618	35.8481	2.33849		-0.0529193	0.870254
Desi1	desumoylating isopeptidase 1	4510.39	-0.199904	0.199904	0.0193648	35.8481	-2.33843		-0.476372	0.117429
LOC103692458	uncharacterized	294.862	-0.313922	0.313922	0.0193693	35.8481	-2.33835		-0.637775	0.0256642
Hexa	hexosaminidase subunit alpha	3385.36	-0.11824	0.11824	0.0194325	35.8905	-2.33713		-0.181295	0.572827													Hexa
Slc6a13	solute carrier family 6 member 13	317.323	-0.308779	0.308779	0.0194501	35.8905	-2.33679		-0.468581	0.124409											Slc6a13
Ppp1r14a	protein phosphatase 1, regulatory (inhibitor) subunit 14A	2174.2	-0.274872	0.274872	0.0194628	35.8905	-2.33655		-0.511043	0.0895075												Ppp1r14a
Arhgef6	Rac/Cdc42 guanine nucleotide exchange factor 6	1454.56	0.219472	0.219472	0.0194821	35.8905	2.33618		-0.0587077	0.856186
Faim3	Fc fragment of IgM receptor	28.5172	-0.290295	0.290295	0.0194926	35.8905	-2.33597		-0.12046	0.709217
LOC498084	Ab2-093	2096.77	0.308506	0.308506	0.0195041	35.8905	2.33575		-0.283933	0.371123
LOC103692342	uncharacterized	323.413	0.249839	0.249839	0.0195254	35.8954	2.33534		0.11277	0.727131
Bard1	BRCA1 associated RING domain 1	55.6261	-0.306009	0.306009	0.0196261	36.0461	-2.33342		-0.0615826	0.849213
Fbxl13	F-box and leucine-rich repeat protein 13	199.546	0.294112	0.294112	0.0196854	36.0514	2.33229		0.0339369	0.916611
RT1-DMb	class II histocompatibility antigen, M beta 1 chain	314.651	-0.272526	0.272526	0.0196921	36.0514	-2.33216		-0.0646147	0.841869
LOC103691550	uncharacterized	22.4021	0.239943	0.239943	0.0197195	36.0514	2.33164		-0.0288974	0.928964
Armc6	armadillo repeat containing 6	702.505	-0.189656	0.189656	0.0197212	36.0514	-2.33161		-0.260367	0.413747
Chodl	chondrolectin	810.711	-0.302825	0.302825	0.0197325	36.0514	-2.3314		-0.322206	0.307071										Chodl
Cd300ld	Cd300 molecule-like family member D	38.8482	0.302901	0.302901	0.0197414	36.0514	2.33123		0.530634	0.0759083
RGD1559769	ras-related protein Rap-1A-like	172.11	-0.227375	0.227375	0.0198036	36.1308	-2.33005		-0.391979	0.207595
Ikzf2	IKAROS family zinc finger 2	691.527	0.26938	0.26938	0.0198876	36.2496	2.32846		-0.0652594	0.840309
Myo10	myosin X	5183.08	-0.193537	0.193537	0.0199243	36.2822	-2.32777		-0.285089	0.369094
Slc5a5	solute carrier family 5 member 5	167.827	-0.265273	0.265273	0.0199681	36.3048	-2.32695		-0.597588	0.0401679
Arfip1	ADP-ribosylation factor interacting protein 1	1437.98	-0.188944	0.188944	0.0199804	36.3048	-2.32672		-0.227511	0.476994
Nfkbiz	NFKB inhibitor zeta	132.278	0.313228	0.313228	0.0199933	36.3048	2.32647		0.0254678	0.93738
LOC690171	histone H3.3-like	2556.57	-0.197564	0.197564	0.0200314	36.3293	-2.32576		0.174099	0.588402
Nasp	nuclear autoantigenic sperm protein	1390.19	-0.1408	0.1408	0.0200446	36.3293	-2.32551		-0.528705	0.0771802
Ptp4a1	protein tyrosine phosphatase 4a1-like	2798.66	-0.161294	0.161294	0.0200672	36.3362	-2.32509		0.197486	0.538401
Zfp560	zinc finger protein 560	1081.04	-0.147731	0.147731	0.0201312	36.3699	-2.32389		-0.105214	0.744858
LOC103690202	uncharacterized	53.4808	-0.312706	0.312706	0.0201493	36.3699	-2.32356		-0.202237	0.528467
Erlin1	ER lipid raft associated 1	2169.59	0.258365	0.258365	0.0201602	36.3699	2.32335		0.284074	0.370875
Chac1	ChaC glutathione-specific gamma-glutamylcyclotransferase 1	809.714	-0.205724	0.205724	0.0201792	36.3699	-2.323		-0.412015	0.183232										Chac1
Map1lc3a	microtubule-associated protein 1 light chain 3 alpha	9449.26	-0.185901	0.185901	0.0201803	36.3699	-2.32298		0.0718462	0.824402
Lpcat1	lysophosphatidylcholine acyltransferase 1	3156.73	-0.177328	0.177328	0.0202678	36.4934	-2.32135		-0.130864	0.685193
Fam129c	niban apoptosis regulator 3	195.432	0.27054	0.27054	0.0203204	36.5539	2.32038		0.718944	0.00841743
Erich5	glutamate-rich 5	47.6168	0.307293	0.307293	0.020428	36.7132	2.31839		-0.00246581	0.993932
Tgm4	transglutaminase 4	161.472	-0.247668	0.247668	0.0204941	36.7976	-2.31718		-0.249299	0.434571
Sema4b	semaphorin 4B	1659.89	0.179649	0.179649	0.0205825	36.9052	2.31556		0.294812	0.352254
LOC100911360	uncharacterized	74.2786	0.307761	0.307761	0.0206172	36.9052	2.31492		0.0875195	0.786804
Afap1l2	actin filament associated protein 1-like 2	1728.73	-0.174566	0.174566	0.020651	36.9052	-2.3143		-0.566263	0.0549313							AFAP1L2
Ddx31	DEAD-box helicase 31	1092.54	0.260089	0.260089	0.0206511	36.9052	2.3143		-0.1457	0.651397
Sfrp2	secreted frizzled-related protein 2	221.677	-0.289625	0.289625	0.0206645	36.9052	-2.31406		-0.182369	0.570517		SFRP2
LOC100911576	heterogeneous nuclear ribonucleoproteins C1/C2-like	5271.54	-0.175784	0.175784	0.0206693	36.9052	-2.31397		0.229878	0.472296
Raver2	ribonucleoprotein, PTB-binding 2	1535.57	0.219422	0.219422	0.0207061	36.9052	2.3133		-0.122841	0.703695									Raver2
Slc16a3	solute carrier family 16 member 3	100.675	-0.311072	0.311072	0.0207076	36.9052	-2.31327		0.157456	0.625037				SLC16A3									Slc16a3
RGD1562310	similar to hypothetical protein FLJ21415	2266.2	0.190942	0.190942	0.020756	36.9052	2.31239		-0.239653	0.453122
Jdp2	Jun dimerization protein 2	2621.14	0.162438	0.162438	0.0207633	36.9052	2.31226		0.73618	0.00633356													Jdp2
Esyt3	extended synaptotagmin 3	952.216	0.288082	0.288082	0.0207721	36.9052	2.3121		0.244742	0.443288
Marcks	myristoylated alanine rich protein kinase C substrate	23164.5	-0.201997	0.201997	0.0207841	36.9052	-2.31188		0.0935042	0.772553
Bak1	BCL2-antagonist/killer 1	763.196	-0.184362	0.184362	0.020819	36.9331	-2.31125		-0.31911	0.312008					BAK1			BAK1
RGD1562948	acetyl-CoA acetyltransferase 2-like 1	777.081	-0.249462	0.249462	0.020872	36.9718	-2.31029		-0.0345929	0.915005
P2ry13	purinergic receptor P2Y13	623.427	-0.25579	0.25579	0.0208792	36.9718	-2.31016		0.0315277	0.922515													P2ry13
LOC100910973	uncharacterized	370.58	-0.247914	0.247914	0.0209083	36.9892	-2.30964		-0.253996	0.425671
Mfsd11	major facilitator superfamily domain containing 11	2854.79	0.121523	0.121523	0.020933	36.999	2.30919		0.457794	0.134514
Mtmr2	myotubularin related protein 2	5744.87	0.219669	0.219669	0.020959	37.0109	2.30872		-0.0430648	0.894282
LOC102554452	uncharacterized	23.6275	0.286655	0.286655	0.0210853	37.1481	2.30645		0.701256	0.0110496
LOC102550607	uncharacterized	22.8964	0.28748	0.28748	0.0210861	37.1481	2.30644		0.273421	0.389845
LOC100912823	zinc finger protein 709-like	290.782	0.258377	0.258377	0.0210946	37.1481	2.30629		-0.0200679	0.950641
RT1-M1-2	RT1 class I, locus M1, gene 2	124.064	-0.308679	0.308679	0.0211399	37.1865	-2.30548		-0.437764	0.154654
Nfasc	neurofascin	28895.6	-0.256598	0.256598	0.021155	37.1865	-2.30521		-0.839063	0.000644677			NFASC									Nfasc
Bmp5	bone morphogenetic protein 5	81.6034	0.198251	0.198251	0.021205	37.2403	2.30431		-0.153511	0.63384										Bmp5
Marcksl1	MARCKS-related protein-like	3755.26	-0.246411	0.246411	0.021304	37.38	-2.30255		-0.267647	0.40033
LOC102546787	uncharacterized	207.621	0.2839	0.2839	0.021427	37.5616	2.30038		-0.198814	0.535618
Gpr133	adhesion G protein-coupled receptor D1	159.805	0.309686	0.309686	0.0214927	37.6089	2.29922		0.226369	0.47927
Fosb	FosB proto-oncogene, AP-1 transcription factor subunit	326.586	0.30956	0.30956	0.0215224	37.6089	2.29869		0.343942	0.273653					FOSB
Sh3yl1	SH3 and SYLF domain containing 1	587.985	0.210778	0.210778	0.0215315	37.6089	2.29853		0.529853	0.0764211
Eogt	EGF domain specific O-linked N-acetylglucosamine transferase	2214.1	0.198945	0.198945	0.0215321	37.6089	2.29852		0.135743	0.674017
Six4	SIX homeobox 4	51.5967	0.297693	0.297693	0.021623	37.7053	2.29693		0.512641	0.0883404
Cdc37l1	cell division cycle 37-like 1	5477.58	0.153077	0.153077	0.0216265	37.7053	2.29686		0.170864	0.595459
Rap1gap2	RAP1 GTPase activating protein 2	8307.04	0.209109	0.209109	0.0216548	37.7066	2.29637		0.0644562	0.842253
Vtn	vitronectin	1351.83	-0.182386	0.182386	0.0217315	37.7066	-2.29503		-0.162096	0.614741		VTN												Vtn
Hps4	HPS4, biogenesis of lysosomal organelles complex 3 subunit 2	2074.58	0.183254	0.183254	0.0217506	37.7066	2.2947		-0.203023	0.526832													Hps4
LOC103692621	oligosaccharyltransferase complex subunit OSTC pseudogene	44.3249	-0.308794	0.308794	0.0217587	37.7066	-2.29455		-0.156623	0.626893
RGD1563943	similar to mcdc21 protein	353.668	0.16867	0.16867	0.0217661	37.7066	2.29442		0.305	0.335056
RGD1562997	TATA-box binding protein associated factor 4b	737.606	0.221292	0.221292	0.0217813	37.7066	2.29416		0.502569	0.0958683
Robo4	roundabout guidance receptor 4	152.345	-0.267556	0.267556	0.0217835	37.7066	-2.29412		-0.583797	0.0462677														Robo4
LOC102554553	uncharacterized	57.8333	0.308957	0.308957	0.0217941	37.7066	2.29394		0.263722	0.407536
Hebp1	heme binding protein 1	1002.68	0.204567	0.204567	0.0218035	37.7066	2.29377		0.48748	0.107932													Hebp1
LOC102554456	uncharacterized	27.9982	0.305568	0.305568	0.0218527	37.7577	2.29292		-0.0889987	0.783276
LOC103691915	uncharacterized	23.5453	0.236732	0.236732	0.0218767	37.7652	2.2925		-0.274765	0.387425
Arhgap15	Rho GTPase activating protein 15	186.347	0.232688	0.232688	0.0219639	37.8819	2.29099		0.483113	0.111602
Taz	tafazzin	2231.13	0.165583	0.165583	0.0220135	37.9262	2.29013		-0.157263	0.625467
Leng8	leukocyte receptor cluster member 8	8725.93	0.236756	0.236756	0.022029	37.9262	2.28987		-0.303637	0.33733
Fam151b	family with sequence similarity 151, member B	1618.52	0.212286	0.212286	0.0220742	37.9699	2.28909		-0.0858172	0.790869
Tmbim6	transmembrane BAX inhibitor motif containing 6	22370.7	-0.10654	0.10654	0.0221809	38.1194	-2.28726		-0.174702	0.587091
LOC100361649	uncharacterized	363.853	-0.248483	0.248483	0.0222126	38.1399	-2.28671		-0.363972	0.244797
H3f3b	H3 histone family member 3B	7660.55	-0.1881	0.1881	0.0222516	38.1729	-2.28604		0.129855	0.687512
Ppat	phosphoribosyl pyrophosphate amidotransferase	1495.72	0.142308	0.142308	0.0222935	38.2106	2.28533		0.519242	0.0836307
RGD1565996	similar to DnaJ homolog subfamily B member 6 (Heat shock protein J2)	32.891	-0.30741	0.30741	0.0224252	38.3218	-2.28309		-0.294411	0.352941
Col9a3	collagen type IX alpha 3 chain	1827.9	-0.290205	0.290205	0.022448	38.3218	-2.2827		-0.799672	0.00179542		COL9A3
Mmp15	matrix metallopeptidase 15	4205.9	-0.179253	0.179253	0.0224534	38.3218	-2.28261		-0.510824	0.0896677		MMP15			MMP15						Mmp15
Ncoa4	nuclear receptor coactivator 4	7498.29	-0.140481	0.140481	0.0224576	38.3218	-2.28254		-0.05351	0.868817
LOC102550012	uncharacterized	28.1022	0.305624	0.305624	0.0224676	38.3218	2.28237		0.568989	0.0535155
RGD1310712	EMSY transcriptional repressor, BRCA2 interacting	3370.62	0.135739	0.135739	0.0224778	38.3218	2.2822		0.302346	0.339491
LOC499706	similar to Heat shock protein HSP 90-beta (HSP 84)	4506.64	-0.142253	0.142253	0.0225302	38.3772	-2.28131		0.0398978	0.902022
LOC102556253	tudor domain containing 15	22.786	0.303353	0.303353	0.0226008	38.4381	2.28012		0.341503	0.277294
Slc3a2	solute carrier family 3 member 2	6399.49	0.117753	0.117753	0.022606	38.4381	2.28003		0.57995	0.0480796				SLC3A2
Lrmp	lymphoid-restricted membrane protein	893.825	0.21984	0.21984	0.0226469	38.4537	2.27934		0.279942	0.378175													Lrmp
Ybey	ybeY metalloendoribonuclease	230.931	-0.255698	0.255698	0.0226551	38.4537	-2.2792		0.00412923	0.989838
Cr1l	complement C3b/C4b receptor 1 like	1524.62	0.142697	0.142697	0.0227073	38.5084	2.27832		0.261122	0.412346														Cr1l
LOC103691479	uncharacterized	2229.91	0.200214	0.200214	0.0227703	38.5813	2.27727		-0.250625	0.432048
Wars	tryptophanyl-tRNA synthetase 1	4934.65	-0.117741	0.117741	0.0228038	38.604	-2.27671		-0.358958	0.251845
Acbd4	acyl-CoA binding domain containing 4	2737.37	0.166664	0.166664	0.0229756	38.8606	2.27384		0.31544	0.317916
Tmem80	transmembrane protein 80	2270.4	-0.14027	0.14027	0.0230311	38.9204	-2.27292		-0.168598	0.600419
Rad54l	RAD54 like	102.871	0.275803	0.275803	0.023129	38.9956	2.2713		0.360723	0.24935
Tfpi	tissue factor pathway inhibitor	1235.72	-0.175639	0.175639	0.0231342	38.9956	-2.27121		-0.0275634	0.932237														Tfpi
LOC103691681	uncharacterized	34.8603	-0.284703	0.284703	0.0231486	38.9956	-2.27097		-0.160982	0.617206
Kdm2b	lysine demethylase 2B	2178.25	0.170555	0.170555	0.023167	38.9956	2.27067		-0.0445929	0.89055
Col12a1	collagen type XII alpha 1 chain	1291.52	-0.250395	0.250395	0.0232113	38.9956	-2.26994		-0.592354	0.0424112		COL12A1
B4galt4	beta-1,4-galactosyltransferase 4	1054.69	0.174891	0.174891	0.0232173	38.9956	2.26984		0.47457	0.11902
LOC102554796	uncharacterized	293.971	0.278524	0.278524	0.0232175	38.9956	2.26984		-0.0130326	0.967935
Sema6a	semaphorin 6A	4888.28	-0.250567	0.250567	0.0232473	39.0117	-2.26935		-0.60065	0.038895
Tmem214	transmembrane protein 214	2933.72	-0.133383	0.133383	0.0233255	39.1087	-2.26806		-0.337267	0.283683
Eps8l3	EPS8-like 3	63.2216	0.300846	0.300846	0.0233554	39.1249	2.26757		0.565693	0.0552308
Fhod3	formin homology 2 domain containing 3	3371.67	0.171836	0.171836	0.0234316	39.2184	2.26632		0.111207	0.730789
Chst3	carbohydrate sulfotransferase 3	536.969	-0.304313	0.304313	0.0234645	39.222	-2.26579		-0.661025	0.019259
ND3	NADH dehydrogenase subunit 3	22906.3	-0.277375	0.277375	0.0235064	39.222	-2.2651		0.176177	0.583888
LOC681355	similar to potassium channel tetramerisation domain containing 12b	394.618	-0.305018	0.305018	0.0235126	39.222	-2.265		-0.306921	0.331865
Tmcc1	transmembrane and coiled-coil domain family 1	4571.48	0.159585	0.159585	0.0235152	39.222	2.26496		0.114127	0.723961
LOC100911256	ninein-like	801.803	0.25451	0.25451	0.0235585	39.2601	2.26425		0.038479	0.905492
Gabarap	GABA type A receptor-associated protein	4787.29	-0.195291	0.195291	0.0235942	39.2856	-2.26367		0.0422896	0.896176
LOC103691367	uncharacterized	87.13	-0.286578	0.286578	0.0236811	39.3128	-2.26226		-0.323023	0.305775
LOC103690317	KAT8 regulatory NSL complex subunit 2	1308.99	0.139095	0.139095	0.023714	39.3128	2.26173		-0.0320482	0.921239
Itga5	integrin subunit alpha 5	160.969	-0.287536	0.287536	0.0237157	39.3128	-2.2617		-0.484464	0.110458		ITGA5		ITGA5
Ppp1r15b	protein phosphatase 1, regulatory subunit 15B	4047.06	0.147062	0.147062	0.0237479	39.3128	2.26118		0.155822	0.628678								PPP1R15B
Slc30a3	solute carrier family 30 member 3	742.316	0.245397	0.245397	0.0237686	39.3128	2.26085		-0.149982	0.641753
LOC102550474	uncharacterized	262.271	0.265728	0.265728	0.0237752	39.3128	2.26074		-0.123871	0.701313
Rap1a	RAP1A, member of RAS oncogene family	3000.15	-0.185808	0.185808	0.023779	39.3128	-2.26068		-0.470284	0.122861
Eif6-ps1	eukaryotic translation initiation factor 6, pseudogene 1	362.703	-0.241755	0.241755	0.0237903	39.3128	-2.2605		-0.151564	0.6382
LOC103690147	small conductance calcium-activated potassium channel protein 2-like	562.149	0.209685	0.209685	0.0237944	39.3128	2.26043		0.0100325	0.975314
Stard6	StAR-related lipid transfer domain containing 6	219.713	0.233203	0.233203	0.0238826	39.4136	2.25901		0.202359	0.528214
LOC100360457	uncharacterized	5653.64	0.149791	0.149791	0.0239066	39.4136	2.25863		0.355813	0.256325
Cnnm4	cyclin and CBS domain divalent metal cation transport mediator 4	1299.18	0.198762	0.198762	0.0239431	39.4136	2.25804		-0.069701	0.829576
LOC102549690	septin-7-like	1157.1	-0.151623	0.151623	0.0239506	39.4136	-2.25792		-0.319274	0.311746
Gspt1	eukaryotic peptide chain release factor GTP-binding subunit ERF3B-like	2813.81	-0.126746	0.126746	0.0239577	39.4136	-2.25781		-0.171442	0.594195
Irak3	interleukin-1 receptor-associated kinase 3	944.108	0.254702	0.254702	0.0240104	39.4233	2.25696		-0.0175404	0.956852						IRAK3	IRAK3
Tfe3	transcription factor binding to IGHM enhancer 3	1831.78	0.150993	0.150993	0.0240115	39.4233	2.25695		0.323287	0.305359
Mageh1	MAGE family member H1	1603.42	-0.223258	0.223258	0.0240369	39.4233	-2.25654		0.120067	0.71013
Ireb2	iron responsive element binding protein 2	4643.71	-0.118349	0.118349	0.0240456	39.4233	-2.2564		-0.423591	0.170008
LOC102547094	uncharacterized	67.0747	-0.303107	0.303107	0.0241156	39.4494	-2.25528		-0.14625	0.650156
LOC691311	hypothetical protein LOC691311	30.4995	0.284697	0.284697	0.0241157	39.4494	2.25528		0.159716	0.620014
Fam117b	family with sequence similarity 117, member B	9019.14	0.143314	0.143314	0.0241244	39.4494	2.25514		0.431206	0.161644
Padi2	peptidyl arginine deiminase 2	6498.37	-0.282366	0.282366	0.0241435	39.4494	-2.25484		-0.39913	0.198684												Padi2
LOC100912068	hypermethylated in cancer 1 protein-like	153.135	-0.279697	0.279697	0.0241905	39.4779	-2.25409		-0.248778	0.435563
Ost4	oligosaccharyltransferase complex subunit 4, non-catalytic	873.514	-0.215587	0.215587	0.0242166	39.4779	-2.25368		0.171176	0.594776
LOC102548778	poly (ADP-ribose) polymerase family, member 10	303.228	0.239735	0.239735	0.0242224	39.4779	2.25358		0.32592	0.301208
Atic	5-aminoimidazole-4-carboxamide ribonucleotide formyltransferase/IMP cyclohydrolase	2372.92	0.145845	0.145845	0.0242523	39.4931	2.25311		0.38913	0.211212
Mroh7	maestro heat-like repeat family member 7	759.262	0.28691	0.28691	0.0243296	39.5672	2.25188		-0.00535221	0.986829
LOC100363502	cytochrome c, somatic-like	5024.83	-0.184201	0.184201	0.0243389	39.5672	-2.25174		0.061333	0.849818
Rreb1	ras responsive element binding protein 1	902.836	0.270265	0.270265	0.0243602	39.5683	2.2514		0.291102	0.35863
Ccdc28b	coiled coil domain containing 28B	976.607	-0.233881	0.233881	0.0243993	39.5984	-2.25078		-0.0926511	0.774581
St14	suppression of tumorigenicity 14	50.8283	0.301981	0.301981	0.0244403	39.6057	2.25014		0.396578	0.201838													St14
Klf1	Kruppel like factor 1	48.4233	0.293947	0.293947	0.0244449	39.6057	2.25006		-0.194223	0.545268
RGD1564380	similar to BC049730 protein	30.9316	0.279453	0.279453	0.0244832	39.6344	2.24946		0.373477	0.23176
LOC102552699	uncharacterized	70.8326	0.301294	0.301294	0.0245249	39.6684	2.24881		0.153887	0.633
Vcam1	vascular cell adhesion molecule 1	1941.33	-0.203509	0.203509	0.0245505	39.6766	-2.2484		0.030045	0.92615		VCAM1			VCAM1				Vcam1
Trim36	tripartite motif-containing 36	1052.61	-0.289599	0.289599	0.0246134	39.7448	-2.24742		-0.624207	0.0300465
Tnfsf10	TNF superfamily member 10	73.6283	-0.29856	0.29856	0.024677	39.8141	-2.24642		-0.49536	0.101513														Tnfsf10
Itgb1	integrin subunit beta 1	5437.47	-0.161301	0.161301	0.0247445	39.8896	-2.24537		-0.568756	0.0536356		ITGB1		ITGB1	ITGB1									Itgb1
Vwa1	von Willebrand factor A domain containing 1	2035.41	-0.178892	0.178892	0.024787	39.9246	-2.24471		-0.338466	0.281866		VWA1												Vwa1
Cish	cytokine inducible SH2-containing protein	102.428	-0.27529	0.27529	0.0248335	39.9661	-2.24398		-0.316607	0.31603
Crtc3	CREB regulated transcription coactivator 3	1281	0.220864	0.220864	0.024882	40.0108	2.24323		-0.106255	0.742409
LOC100910915	nmrA-like family domain-containing protein 1-like	168.988	-0.258115	0.258115	0.0249083	40.0196	-2.24282		-0.0762159	0.813883
Bhlha9	basic helix-loop-helix family, member a9	32.2994	0.296538	0.296538	0.0249387	40.035	2.24235		0.683571	0.0142485
LOC680316	cytochrome P450 11B1, mitochondrial-like	24.3314	0.171836	0.171836	0.025037	40.149	2.24083		0.0452072	0.889051
LOC100362743	Cytidine monophosphate (UMP-CMP) kinase 1-like	206.899	-0.258069	0.258069	0.0250648	40.149	-2.2404		-0.0642708	0.842701
LOC305639	similar to heat shock protein 8	29.5817	0.283143	0.283143	0.0250723	40.149	2.24029		0.460128	0.132284
St6galnac2	ST6 N-acetylgalactosaminide alpha-2,6-sialyltransferase 2	77.2841	0.300783	0.300783	0.0251264	40.1663	2.23945		0.0523831	0.871559														St6galnac2
LOC103689966	MARCKS-related protein-like	4005.42	-0.239264	0.239264	0.0251317	40.1663	-2.23937		-0.197017	0.539386
Cry2	cryptochrome circadian regulator 2	7766.41	0.19719	0.19719	0.0251456	40.1663	2.23916		0.139943	0.664444
Rnase13	ribonuclease A family member 13	28.9868	-0.263377	0.263377	0.0251925	40.2078	-2.23844		-0.0306776	0.924599
Pmf1	polyamine-modulated factor 1	99.2423	-0.298964	0.298964	0.0252377	40.2466	-2.23774		-0.091108	0.778252
LOC500198	similar to Tubulin alpha-3 chain (Alpha-tubulin 3)	4059.13	-0.194643	0.194643	0.0253615	40.4105	-2.23585		-0.172722	0.591403
RGD1562276	coiled-coil domain containing 92B	2144.43	0.164063	0.164063	0.0253987	40.4363	2.23528		0.45628	0.135973
LOC681082	similar to eukaryotic translation initiation factor 3, subunit 1 alpha	190.528	-0.272639	0.272639	0.0255182	40.5798	-2.23347		0.151632	0.63805
Zfp69	zinc finger protein 69	104.28	-0.291916	0.291916	0.0255379	40.5798	-2.23317		0.0794088	0.806214														Zfp69
Ing1	inhibitor of growth family, member 1	1258.69	0.141329	0.141329	0.0255684	40.5798	2.23271		0.304193	0.336402
Oprd1	opioid receptor, delta 1	396.442	0.284875	0.284875	0.0255732	40.5798	2.23263		0.295159	0.351661
LOC103693417	uncharacterized	54.742	0.254204	0.254204	0.0256409	40.6438	2.23161		0.115686	0.720323
Thrb	thyroid hormone receptor beta	3649.83	0.242723	0.242723	0.0256649	40.6438	2.23124		-0.0328055	0.919383
Rsu1	Ras suppressor protein 1	1106.34	-0.127109	0.127109	0.0256769	40.6438	-2.23106		-0.416733	0.177767
LOC102550575	uncharacterized	552.469	0.189215	0.189215	0.0257275	40.6475	2.2303		0.558842	0.0589185
LOC685699	hypothetical protein LOC685699	285.841	-0.293968	0.293968	0.0257424	40.6475	-2.23008		-0.132237	0.682043
Enox1	ecto-NOX disulfide-thiol exchanger 1	1562.93	0.257394	0.257394	0.0257426	40.6475	2.23007		-0.079046	0.807084
Gjd2	gap junction protein, delta 2	503.22	-0.271738	0.271738	0.0257907	40.6641	-2.22935		-0.0711086	0.826181										Gjd2
Adamts20	ADAM metallopeptidase with thrombospondin type 1 motif, 20	1217.02	0.262853	0.262853	0.0257953	40.6641	2.22928		-0.25758	0.418943		ADAMTS20
Plekhf1	pleckstrin homology and FYVE domain containing 1	338.337	0.296622	0.296622	0.0258263	40.6796	2.22881		0.17866	0.578512
Cisd2	CDGSH iron sulfur domain 2	6012.96	-0.173995	0.173995	0.0259046	40.7695	-2.22764		0.0350186	0.913962
Mterfd1	mitochondrial transcription termination factor 3	1485.38	0.123908	0.123908	0.0259615	40.8257	2.22679		0.609462	0.0353933
Etnppl	ethanolamine-phosphate phospho-lyase	2022.41	0.292667	0.292667	0.0260629	40.9517	2.22527		0.275601	0.385922
Tac3	tachykinin precursor 3	2677.22	-0.265736	0.265736	0.0261579	41.0064	-2.22386		-0.545727	0.0664486
Ifi35	interferon-induced protein 35	251.911	-0.274922	0.274922	0.0261684	41.0064	-2.2237		-0.106695	0.741375
Clic4	chloride intracellular channel 4	2163.1	-0.22639	0.22639	0.0261749	41.0064	-2.22361		-0.529669	0.0765429
Dstn	destrin, actin depolymerizing factor	2846.17	-0.170566	0.170566	0.0261829	41.0064	-2.22349		-0.309897	0.326955
Ccl19	C-C motif chemokine ligand 19	28.1007	-0.277091	0.277091	0.0262611	41.0866	-2.22233		-0.607081	0.0363164				CCL19			CCL19	CCL19						Ccl19
Fdft1	farnesyl diphosphate farnesyl transferase 1	8168.51	-0.228597	0.228597	0.0262768	41.0866	-2.2221		-0.399882	0.197762
LOC685772	similar to suppression of tumorigenicity 13	1243.43	-0.164024	0.164024	0.0264241	41.2833	-2.21992		0.0832974	0.796895
Emr1	adhesion G protein-coupled receptor E1	529.413	-0.237208	0.237208	0.0265461	41.4183	-2.21813		-0.00564403	0.986111													Emr1
LOC100912618	ubiquitin-conjugating enzyme E2 variant 1-like	3968.95	-0.146935	0.146935	0.0265707	41.4183	-2.21777		0.109356	0.735128
Ankub1	ankyrin repeat and ubiquitin domain containing 1	871.71	0.258453	0.258453	0.026575	41.4183	2.2177		-0.07038	0.827938
Plec	plectin	16926.8	0.206623	0.206623	0.0266428	41.4625	2.21671		-0.175154	0.586109		PLEC
Top3b	DNA topoisomerase III beta	2355.92	0.150257	0.150257	0.0266674	41.4625	2.21635		-0.166071	0.605971
Crlf3	cytokine receptor-like factor 3	1178.72	0.217044	0.217044	0.0266686	41.4625	2.21633		0.188086	0.558281
Coa4	cytochrome c oxidase assembly factor 4 homolog	414.469	-0.213883	0.213883	0.0266895	41.4625	-2.21603		-0.349857	0.264937
LOC102554932	uncharacterized	40.7733	-0.286478	0.286478	0.026763	41.543	-2.21496		-0.511528	0.0891521
Timm23	mitochondrial import inner membrane translocase subunit Tim23-like	1576.61	-0.134395	0.134395	0.0267893	41.544	-2.21457		0.205228	0.522256
Mterf	mitochondrial transcription termination factor 1	699.955	0.156894	0.156894	0.0268208	41.544	2.21412		0.0332155	0.918379
Ankrd12	ankyrin repeat domain 12	5612.28	0.192527	0.192527	0.0268404	41.544	2.21383		-0.0820443	0.799895
Tmem71	transmembrane protein 71	115.076	0.286985	0.286985	0.0268722	41.544	2.21337		0.0871493	0.787688
LOC100910631	DNA-(apurinic or apyrimidinic site) lyase-like	128.539	0.26193	0.26193	0.0269086	41.544	2.21284		0.611272	0.0347028
Txnrd3	thioredoxin reductase 3	766.475	0.25274	0.25274	0.0269411	41.544	2.21237		0.112469	0.727836
Timm9	translocase of inner mitochondrial membrane 9	2481.43	0.136305	0.136305	0.0269504	41.544	2.21224		-0.0310802	0.923612
Caskin2	cask-interacting protein 2	3727.39	-0.199561	0.199561	0.0269708	41.544	-2.21194		-0.695871	0.0119605											Caskin2
Atp5j2	ATP synthase membrane subunit f	2507.49	-0.202529	0.202529	0.0269738	41.544	-2.2119		0.154217	0.632261
LOC102549893	uncharacterized	123.07	0.296155	0.296155	0.0269794	41.544	2.21182		-0.288735	0.362731
Gpatch1	G patch domain containing 1	1788.46	0.143484	0.143484	0.0270885	41.6622	2.21024		0.500674	0.0973307
Hsp90aa1	heat shock protein 90 alpha family class A member 1	18953.5	-0.152073	0.152073	0.0270995	41.6622	-2.21008		-0.111379	0.730385
LOC102546333	uncharacterized	26.0833	0.219501	0.219501	0.0271425	41.6844	2.20946		-0.177066	0.58196
LOC103694448	uncharacterized	192.759	0.231805	0.231805	0.0271573	41.6844	2.20925		0.434926	0.157655
Cacna1e	calcium voltage-gated channel subunit alpha1 E	30555.3	0.254808	0.254808	0.0272223	41.7416	2.20832		-0.0671693	0.835691
Cyp26a1	cytochrome P450, family 26, subfamily a, polypeptide 1	48.2764	0.157241	0.157241	0.0272379	41.7416	2.20809		-0.194409	0.544877
Sbsn	suprabasin	282.088	0.225106	0.225106	0.0272781	41.77	2.20751		-0.185767	0.563232
Mettl18	methyltransferase like 18	196.357	-0.277914	0.277914	0.0273115	41.7879	-2.20704		0.119944	0.710416
Zbtb49	zinc finger and BTB domain containing 49	748.069	0.220781	0.220781	0.0274608	41.9626	2.2049		-0.0936102	0.772302
Zfp277	zinc finger protein 277	1865.94	0.171827	0.171827	0.0274693	41.9626	2.20478		0.0777346	0.810233
Cd97	adhesion G protein-coupled receptor E5	454.521	-0.253834	0.253834	0.0275422	42.0406	-2.20375		-0.183127	0.568889														Cd97
Wee1	WEE1 G2 checkpoint kinase	3045.61	0.217796	0.217796	0.0276168	42.0483	2.20269		0.32187	0.307606
Hspd1	heat shock protein family D (Hsp60) member 1	4434.3	-0.155696	0.155696	0.0276227	42.0483	-2.2026		0.0444438	0.890914						HSPD1	HSPD1
Kdm3a	lysine demethylase 3A	2797.41	0.176767	0.176767	0.0276457	42.0483	2.20228		0.176506	0.583174
Uqcrb	ubiquinol-cytochrome c reductase binding protein	1021.8	-0.208229	0.208229	0.0276641	42.0483	-2.20202		0.277385	0.382729
Eml1	EMAP like 1	4892.81	-0.251674	0.251674	0.0276742	42.0483	-2.20187		-0.735183	0.00644229												Eml1
Tdp2	tyrosyl-DNA phosphodiesterase 2	1936.42	0.156262	0.156262	0.0276871	42.0483	2.20169		0.157043	0.625957
Adamts6	ADAM metallopeptidase with thrombospondin type 1 motif, 6	793.157	0.220554	0.220554	0.0277298	42.0483	2.20109		0.254898	0.423973
LOC100911102	putative fidgetin-like protein 2-like	32.2162	-0.292304	0.292304	0.0277354	42.0483	-2.20101		0.0137345	0.966209
Rpl39	60S ribosomal protein L39	360.041	-0.190747	0.190747	0.0277438	42.0483	-2.20089		0.00298866	0.992645
Tead2	TEA domain transcription factor 2	53.1148	-0.296089	0.296089	0.0277707	42.0559	-2.20051		-0.230142	0.471772
LOC102546975	uncharacterized	74.5745	0.29426	0.29426	0.0278177	42.0726	2.19985		0.10831	0.737581
Cdc14b	cell division cycle 14B	1637.84	0.2137	0.2137	0.027828	42.0726	2.1997		0.0217449	0.946521
Fam133b	family with sequence similarity 133, member B	1978.93	0.101973	0.101973	0.0278489	42.0726	2.19941		0.600333	0.0390256
Rtn4rl2	reticulon 4 receptor-like 2	149.674	0.183878	0.183878	0.0278692	42.0726	2.19912		-0.219714	0.492622
Zfp318	zinc finger protein 318	3963.98	0.168609	0.168609	0.0279007	42.0766	2.19868		-0.0884406	0.784607
LOC680346	corepressor interacting with RBPJ 1-like	315.673	0.205774	0.205774	0.027917	42.0766	2.19845		0.448026	0.14411
Canx	calnexin	44793.2	-0.155006	0.155006	0.0279374	42.0766	-2.19816		-0.184611	0.565705
Magi2	membrane associated guanylate kinase, WW and PDZ domain containing 2	10734.9	0.195454	0.195454	0.0279596	42.0771	2.19785		-0.106251	0.742419
Krba1	KRAB-A domain containing 1	4221.74	0.14694	0.14694	0.0279863	42.0845	2.19748		-0.0383241	0.905871
Slc9b1	solute carrier family 9 member B1	174.581	-0.280681	0.280681	0.0280485	42.145	-2.19661		-0.398318	0.199685
Elof1	elongation factor 1 homolog	1248.83	-0.207746	0.207746	0.0281108	42.2057	-2.19574		0.236753	0.458771
Slc25a48	solute carrier family 25, member 48	76.126	0.292744	0.292744	0.0281435	42.2148	2.19528		0.0591991	0.854993
Slc16a14	solute carrier family 16, member 14	831.743	0.27176	0.27176	0.0281608	42.2148	2.19504		0.104795	0.745845
RGD1309108	junctional cadherin complex regulator	421.358	0.29463	0.29463	0.0282386	42.278	2.19396		0.0298908	0.926528
LOC100912071	uncharacterized	708.587	0.250493	0.250493	0.0282575	42.278	2.19369		0.182956	0.569256
Cbln2	cerebellin 2 precursor	1564.89	-0.277783	0.277783	0.0282917	42.278	-2.19322		-0.380029	0.223019										Cbln2
Llgl1	LLGL scribble cell polarity complex component 1	6298.26	-0.177655	0.177655	0.0282959	42.278	-2.19316		-0.614347	0.0335519
Ndnf	neuron-derived neurotrophic factor	349.118	-0.264598	0.264598	0.0283127	42.278	-2.19293		-0.837	0.000684556		NDNF
LOC103694831	uncharacterized	80.9761	0.279369	0.279369	0.0283979	42.3722	2.19175		0.551916	0.0628166
Zdhhc9	zinc finger, DHHC-type containing 9	4339.2	-0.233844	0.233844	0.0284518	42.4199	-2.191		-0.677061	0.0155826												Zdhhc9
LOC103690388	uncharacterized	140.206	0.278646	0.278646	0.0284926	42.4479	2.19044		0.414041	0.180873
Klf9	Kruppel-like factor 9	4792.14	0.294654	0.294654	0.0285303	42.4712	2.18992		0.221348	0.489329
Plekha2	pleckstrin homology domain containing A2	424.458	0.294752	0.294752	0.0286262	42.581	2.1886		0.215853	0.500445
Rasd1	ras related dexamethasone induced 1	1329.71	0.279295	0.279295	0.0287091	42.6712	2.18746		0.628046	0.0287556														Rasd1
Slc7a6	solute carrier family 7 member 6	3624.16	0.222148	0.222148	0.0287446	42.691	2.18697		0.223305	0.485395				SLC7A6
Lat	linker for activation of T cells	84.523	0.294263	0.294263	0.0288657	42.8085	2.18532		0.00113493	0.997207
Snta1	syntrophin, alpha 1	2955.47	0.124135	0.124135	0.0288682	42.8085	2.18528		-0.0864251	0.789417													Snta1
Cacybp	calcyclin binding protein	5042.69	-0.158226	0.158226	0.0288947	42.8135	-2.18492		0.0083508	0.979451
LOC102546892	uncharacterized	126.132	-0.272907	0.272907	0.0289475	42.8135	-2.1842		-0.319173	0.311908
Chek2	checkpoint kinase 2	111.799	0.264003	0.264003	0.028949	42.8135	2.18418		0.0722535	0.823421
LOC102553981	uncharacterized	511.507	0.239164	0.239164	0.0289757	42.8135	2.18382		-0.205894	0.520876
Frg1	FSHD region gene 1	573.024	0.215492	0.215492	0.0289827	42.8135	2.18372		-0.000489084	0.998796
Ralgds	ral guanine nucleotide dissociation stimulator	5476.31	0.170618	0.170618	0.0290421	42.8561	2.18291		-0.186912	0.560785
Enpp3	ectonucleotide pyrophosphatase/phosphodiesterase 3	99.4823	-0.293624	0.293624	0.0290573	42.8561	-2.18271		-0.374102	0.230917
Taf3	TATA-box binding protein associated factor 3	1709.86	0.16272	0.16272	0.0290784	42.8561	2.18242		-0.164908	0.608531
Spice1	spindle and centriole associated protein 1	904.794	0.140368	0.140368	0.0291179	42.8814	2.18189		0.394767	0.204093
RGD1562218	similar to RIKEN cDNA 0610039J04	1703.39	-0.102966	0.102966	0.0291561	42.8815	-2.18137		-0.0264354	0.935005
Slc9b2	solute carrier family 9 member B2	504.902	0.240722	0.240722	0.0291624	42.8815	2.18128		0.360646	0.249458
Sept3	septin 3	15524.5	0.118039	0.118039	0.0292294	42.9261	2.18038		0.168763	0.600057
Crip3	cysteine-rich protein 3	31.0697	0.273574	0.273574	0.0292374	42.9261	2.18027		0.574004	0.050978
Mapre1	microtubule-associated protein, RP/EB family, member 1	3558.64	-0.124863	0.124863	0.0293286	43.0015	-2.17904		-0.036495	0.910347
Kcnn2	potassium calcium-activated channel subfamily N member 2	2350.41	0.15809	0.15809	0.0293411	43.0015	2.17887		0.0526087	0.87101
Prss12	serine protease 12	346.403	0.209915	0.209915	0.0293558	43.0015	2.17868		-0.115227	0.721393
LOC102552548	uncharacterized	1615.15	0.227907	0.227907	0.0293853	43.012	2.17828		0.299151	0.344874
Cldnd1	claudin domain containing 1	4523.66	-0.169527	0.169527	0.0294082	43.0129	-2.17797		-0.0210881	0.948134
RGD1566257	similar to Related RAS viral (r-ras) oncogene homolog 2	181.161	-0.28787	0.28787	0.0294548	43.0482	-2.17735		-0.712607	0.00929956
LOC102547243	uncharacterized	37.4631	0.254857	0.254857	0.0295064	43.087	2.17665		0.351139	0.26307
LOC103693204	uncharacterized	43.6943	-0.284985	0.284985	0.0295261	43.087	-2.17639		-0.670995	0.0169064
Mob3b	MOB kinase activator 3B	490.441	-0.204585	0.204585	0.0295747	43.1252	-2.17574		-0.572391	0.0517847
Srms	src-related kinase lacking C-terminal regulatory tyrosine and N-terminal myristylation sites	44.2125	-0.271459	0.271459	0.0296457	43.1701	-2.17479		-0.715275	0.00892016
LOC100910912	uncharacterized	188.143	0.285363	0.285363	0.0296503	43.1701	2.17473		-0.231765	0.468564
LOC688613	hypothetical protein LOC688613	3125.76	0.247816	0.247816	0.029717	43.218	2.17384		0.148398	0.645314
Tab2	TGF-beta activated kinase 1/MAP3K7 binding protein 2	4027.79	0.123465	0.123465	0.0297348	43.218	2.1736		0.138236	0.668329						TAB2
Fam229b	family with sequence similarity 229, member B	312.17	-0.255576	0.255576	0.0297712	43.218	-2.17312		-0.0889176	0.78347
Zfp579	zinc finger protein 579	1003.53	-0.182197	0.182197	0.029773	43.218	-2.1731		-0.729914	0.00704014
LOC102555048	uncharacterized	104.686	0.266612	0.266612	0.0297957	43.2183	2.1728		0.472594	0.120781
LOC100911674	protein GTLF3B-like	587.859	-0.199056	0.199056	0.0299147	43.3271	-2.17122		-0.698172	0.0115648
Edf1	endothelial differentiation-related factor 1	4356.23	-0.168959	0.168959	0.0299157	43.3271	-2.1712		0.0602051	0.852553
Pabpn1	poly(A) binding protein, nuclear 1	10297.7	0.147506	0.147506	0.0300038	43.3638	2.17004		0.305312	0.334537
Art4	ADP-ribosyltransferase 4 (Dombrock blood group)	30.7266	-0.255748	0.255748	0.0300265	43.3638	-2.16974		-0.0852154	0.792307
Myo1e	myosin IE	1272.2	-0.26985	0.26985	0.0300293	43.3638	-2.1697		-0.703353	0.0107094		MYO1E
Cct6b	chaperonin containing TCP1 subunit 6B	2050.85	-0.210899	0.210899	0.0300477	43.3638	-2.16946		0.171764	0.593493
LOC102549249	zinc finger protein 208-like	917.94	0.141219	0.141219	0.0300765	43.3638	2.16908		0.379566	0.22363
Ranbp17	RAN binding protein 17	1176.18	0.222291	0.222291	0.0300907	43.3638	2.16889		-0.2792	0.379494
Tmem243	transmembrane protein 243	1028.71	0.202433	0.202433	0.0301616	43.3638	2.16796		0.224084	0.483836
LOC102547830	uncharacterized	145.667	0.282616	0.282616	0.0301884	43.3638	2.16761		-0.0515317	0.873632
LOC102554668	uncharacterized	113.529	-0.263197	0.263197	0.0302221	43.3638	-2.16717		-0.441573	0.150685
Ppef1	protein phosphatase with EF-hand domain 1	49.5213	-0.291175	0.291175	0.0302338	43.3638	-2.16701		-0.0891781	0.782849
Dcaf6	DDB1 and CUL4 associated factor 6	6728.26	0.171495	0.171495	0.0302716	43.3638	2.16652		0.245576	0.441686
Gnpnat1	glucosamine-phosphate N-acetyltransferase 1	1592.36	0.201763	0.201763	0.0302816	43.3638	2.16639		0.143034	0.657429
Serpinb9	serpin family B member 9	809.99	-0.221406	0.221406	0.0302885	43.3638	-2.1663		-0.119912	0.710489														Serpinb9
Ltbr	lymphotoxin beta receptor	930.27	-0.229462	0.229462	0.0303024	43.3638	-2.16611		-0.178601	0.578638
Hsd11b2	hydroxysteroid 11-beta dehydrogenase 2	24.9713	0.279114	0.279114	0.0303148	43.3638	2.16595		0.0962601	0.766012
Aff1	AF4/FMR2 family, member 1	938.428	0.239009	0.239009	0.0303238	43.3638	2.16584		-0.199784	0.533587
LOC688932	similar to heat shock protein 8	8757.45	-0.16747	0.16747	0.0303241	43.3638	-2.16583		0.0846363	0.793692
Grpr	gastrin releasing peptide receptor	109.961	-0.289708	0.289708	0.0303506	43.3696	-2.16548		-0.313586	0.320924
Lpl	lipoprotein lipase	2382.74	0.262563	0.262563	0.0304441	43.4634	2.16426		0.554617	0.0612757
LOC103694288	uncharacterized	28.8738	0.266249	0.266249	0.030486	43.4634	2.16372		0.45912	0.133244
LOC100912042	surfeit locus protein 2-like	996.904	0.169785	0.169785	0.0305061	43.4634	2.16346		0.220784	0.490464
Mocs3	molybdenum cofactor synthesis 3	756.636	-0.202251	0.202251	0.0305105	43.4634	-2.1634		-0.56174	0.057338
Capn13	calpain 13	3174.49	-0.277493	0.277493	0.0305514	43.4634	-2.16287		0.230156	0.471744
Smg1	SMG1, nonsense mediated mRNA decay associated PI3K related kinase	14112.3	0.136817	0.136817	0.0305639	43.4634	2.1627		-0.0591655	0.855075
Cep162	centrosomal protein 162	978.513	0.207059	0.207059	0.0305995	43.4634	2.16224		-0.173847	0.588951
LOC100360724	uncharacterized	22.0069	0.275519	0.275519	0.0306132	43.4634	2.16206		-0.0896679	0.781682
LOC103692712	uncharacterized	324.342	0.200488	0.200488	0.0306195	43.4634	2.16198		-0.0551933	0.864723
Sema4c	semaphorin 4C	1657.68	-0.182771	0.182771	0.0307347	43.5526	-2.16049		-0.779991	0.00276817
Cd34	CD34 molecule	400.702	-0.251554	0.251554	0.030739	43.5526	-2.16044		-0.377122	0.226872				CD34			CD34							Cd34
Mgst1	microsomal glutathione S-transferase 1	203.756	0.277539	0.277539	0.0307502	43.5526	2.16029		0.323483	0.305048								MGST1
Rpl21	ribosomal protein L21	1314.43	-0.186841	0.186841	0.030811	43.5736	-2.15951		0.0531593	0.86967
Mobp	myelin-associated oligodendrocyte basic protein	83278.2	-0.278101	0.278101	0.030817	43.5736	-2.15943		-0.599561	0.0393443												Mobp
LOC103694416	transcription elongation factor B polypeptide 1 pseudogene	235.349	-0.230202	0.230202	0.0308353	43.5736	-2.15919		0.143586	0.656178
Sun2	Sad1 and UNC84 domain containing 2	5182.11	0.270995	0.270995	0.0308555	43.5736	2.15893		0.140741	0.662632													Sun2
Fam89a	family with sequence similarity 89, member A	605.259	-0.21548	0.21548	0.0308937	43.5954	-2.15844		-0.691044	0.0128232											Fam89a
Gbp4	guanylate binding protein 4	33.1387	-0.279942	0.279942	0.0309728	43.6166	-2.15742		-0.383242	0.218807
Nrcam	neuronal cell adhesion molecule	23257.4	0.152494	0.152494	0.0309873	43.6166	2.15724		-0.0539396	0.867772
Slc6a20	solute carrier family 6 member 20	627.259	-0.246461	0.246461	0.031017	43.6166	-2.15685		-0.567686	0.0541893
Ces5a	carboxylesterase 5A	111.082	0.284331	0.284331	0.0310189	43.6166	2.15683		0.395505	0.203171
Pik3r1	phosphoinositide-3-kinase regulatory subunit 1	8162.87	0.173832	0.173832	0.031022	43.6166	2.15679		0.154947	0.630631				PIK3R1			PIK3R1
Amot	angiomotin	2619.08	0.224978	0.224978	0.0310521	43.6194	2.1564		0.282582	0.373502									Amot
Cdipt	CDP-diacylglycerol--inositol 3-phosphatidyltransferase	6430.83	-0.123685	0.123685	0.0310898	43.6194	-2.15592		-0.114182	0.723834
LOC103694118	uracil-DNA glycosylase pseudogene	39.6281	-0.234244	0.234244	0.031092	43.6194	-2.15589		-0.581489	0.0473492
Lamp1	lysosomal-associated membrane protein 1	22615.4	-0.154064	0.154064	0.0311475	43.6655	-2.15518		-0.520461	0.0827797						LAMP1
Ino80c	INO80 complex subunit C	3299.68	-0.130223	0.130223	0.0312263	43.7442	-2.15418		0.0470141	0.884641
Ern1	endoplasmic reticulum to nucleus signaling 1	1459.03	0.201771	0.201771	0.0312632	43.7639	2.15371		0.0809091	0.802616
Plscr4	phospholipid scramblase 4	286.442	0.248741	0.248741	0.0313389	43.8377	2.15274		0.268911	0.398021
Lactb2	lactamase, beta 2	1773.26	0.178617	0.178617	0.0313615	43.8377	2.15246		0.674795	0.0160679
LOC100911887	uncharacterized	70.2592	0.280983	0.280983	0.0314155	43.8814	2.15177		0.271508	0.393303
LOC100359498	ribosomal protein L35a	236.749	0.272509	0.272509	0.0314862	43.9482	2.15087		0.608855	0.0356269
Abhd4	abhydrolase domain containing 4	4974.46	-0.191521	0.191521	0.0315398	43.9912	-2.15019		-0.181875	0.571579
Abca12	ATP binding cassette subfamily A member 12	99.9745	0.289568	0.289568	0.0315787	44.0135	2.1497		0.412599	0.18255
Fam13c	family with sequence similarity 13, member C	2680.24	0.162685	0.162685	0.0316487	44.0792	2.14882		0.318953	0.31226
LOC683955	feline leukemia virus subgroup C cellular receptor 1	1089	0.202511	0.202511	0.0317221	44.1034	2.14789		-0.0176126	0.956674
LOC500277	similar to Ras-GTPase-activating protein binding protein 1 (ATP-dependent DNA helicase VIII) (GAP SH3-domain binding protein 1) (G3BP-1) (HDH-VIII)	528.128	-0.156408	0.156408	0.0317241	44.1034	-2.14787		-0.295843	0.350492
Crtc2	CREB regulated transcription coactivator 2	1693.6	0.190028	0.190028	0.0317349	44.1034	2.14773		-0.120969	0.708036
Akap8	A-kinase anchoring protein 8	4506.42	0.155525	0.155525	0.0317908	44.1494	2.14703		0.0291708	0.928294
Chm	CHM Rab escort protein	2366.04	0.164174	0.164174	0.0318636	44.2186	2.14612		0.276047	0.385124
Cd1d1	CD1d1 molecule	109.068	0.276928	0.276928	0.0319401	44.2928	2.14516		0.432734	0.159998
Nts	neurotensin	2210.15	-0.280221	0.280221	0.0320213	44.3734	-2.14414		-0.264449	0.406197
Snap29	synaptosome associated protein 29	2452.58	-0.130093	0.130093	0.0320579	44.3836	-2.14369		-0.234407	0.463365
Scara3	scavenger receptor class A, member 3	917.797	0.287894	0.287894	0.0320827	44.3836	2.14338		0.404854	0.191725								SCARA3
Ralgapa2	Ral GTPase activating protein catalytic alpha subunit 2	1409.1	0.200556	0.200556	0.0320978	44.3836	2.14319		0.0152354	0.962518
Tipin	timeless interacting protein	209.824	-0.26398	0.26398	0.0321671	44.4411	-2.14233		-0.00226936	0.994415
Slc35b2	solute carrier family 35 member B2	1677.37	-0.165745	0.165745	0.0321856	44.4411	-2.1421		-0.465383	0.127352
Srsf9	serine and arginine rich splicing factor 9	1605.99	0.130523	0.130523	0.0322239	44.4621	2.14162		0.00314837	0.992252
Tada2b	transcriptional adaptor 2B	3462.64	0.14818	0.14818	0.0324044	44.6791	2.13939		0.154717	0.631144
RGD1560175	upstream transcription factor family member 3	4043.57	0.153096	0.153096	0.0324659	44.7318	2.13863		-0.0925288	0.774872
LOC102552199	transglutaminase 7	28.8439	0.281005	0.281005	0.0326082	44.8957	2.13688		0.00345845	0.991489
LOC364767	similar to minichromosome maintenance protein 7	25.4628	0.284689	0.284689	0.0326605	44.9356	2.13623		0.269713	0.396561
LOC102556677	uncharacterized	62.9463	0.279505	0.279505	0.0326953	44.9514	2.1358		0.436435	0.156055
Pm20d1	peptidase M20 domain containing 1	41.883	0.275662	0.275662	0.0328169	45.0096	2.13432		0.0609286	0.850798									Pm20d1
Nwd2	NACHT and WD repeat domain containing 2	954.608	0.262983	0.262983	0.0328413	45.0096	2.13402		-0.295992	0.350238
Dcun1d2	DCN1, defective in cullin neddylation 1, domain containing 2	1786.73	0.159113	0.159113	0.0328413	45.0096	2.13402		-0.136885	0.671409
Asns	asparagine synthetase (glutamine-hydrolyzing)	3660.15	0.116729	0.116729	0.0328562	45.0096	2.13384		0.0326961	0.919651
Pclo	piccolo (presynaptic cytomatrix protein)	16531.7	0.181395	0.181395	0.0328652	45.0096	2.13373		-0.143437	0.656516
Akr1cl	aldo-keto reductase family 1, member C15	329.011	-0.248591	0.248591	0.0328779	45.0096	-2.13357		-0.367482	0.239934
Prss55	serine protease 55	114.917	0.286627	0.286627	0.0329813	45.1189	2.13231		-0.0461383	0.886778
LOC103692790	uncharacterized	24.0015	0.228354	0.228354	0.0331273	45.2865	2.13054		0.52024	0.0829334
Grap	GRB2-related adaptor protein	126.647	-0.272996	0.272996	0.033186	45.3223	-2.12983		-0.451183	0.140962
Cacna1d	calcium voltage-gated channel subunit alpha1 D	8360.22	0.216675	0.216675	0.0332005	45.3223	2.12965		-0.297954	0.346901
LOC363732	similar to sorbitol dehydrogenase	48.7488	-0.286789	0.286789	0.0332442	45.3497	-2.12912		-0.162244	0.614412
Myo19	myosin XIX	1398.87	0.136665	0.136665	0.0332851	45.3733	2.12863		-0.00342663	0.991567
Msto1	misato mitochondrial distribution and morphology regulator 1	991.24	-0.153273	0.153273	0.0333494	45.425	-2.12785		-0.376609	0.227556
Piwil2	piwi-like RNA-mediated gene silencing 2	189.626	-0.24026	0.24026	0.0333702	45.425	-2.1276		-0.388667	0.211803
Amigo2	adhesion molecule with Ig like domain 2	1498.99	-0.196116	0.196116	0.0333948	45.4264	-2.1273		-0.442521	0.149708
Chmp5	charged multivesicular body protein 5	4159.39	-0.147998	0.147998	0.0334456	45.4634	-2.12669		0.044241	0.891409
Trns1	mitochondrially encoded tRNA serine 1	521.852	0.224629	0.224629	0.0334903	45.492	2.12616		0.515172	0.086514
LOC691962	uncharacterized	73.0279	0.285448	0.285448	0.0335652	45.5448	2.12526		0.507565	0.0920824
LOC690068	TatD DNase domain containing 1	1215.91	0.165353	0.165353	0.033597	45.5448	2.12488		0.0334036	0.917918
LOC103690121	uncharacterized	248.169	0.218447	0.218447	0.0336001	45.5448	2.12484		0.36173	0.247934
LOC685495	uncharacterized	259.786	-0.216	0.216	0.0337111	45.5806	-2.12351		-0.399691	0.197996
Ntng2	netrin G2	1124.24	0.275313	0.275313	0.0337488	45.5806	2.12306		-0.248976	0.435185										Ntng2
LOC103690960	uncharacterized	34.8023	0.285767	0.285767	0.0337567	45.5806	2.12297		-0.0251788	0.938089
Sfi1	SFI1 centrin binding protein	2089.81	0.136575	0.136575	0.0337722	45.5806	2.12278		0.3693	0.237436
Vamp1	vesicle-associated membrane protein 1	14049	-0.206581	0.206581	0.0337787	45.5806	-2.1227		-0.379543	0.22366
LOC103692222	uncharacterized	216.913	0.281798	0.281798	0.0337846	45.5806	2.12263		-0.195671	0.542216
Fuom	fucose mutarotase	307.061	-0.227106	0.227106	0.0337923	45.5806	-2.12254		-0.526665	0.0785411
Npm1	similar to Nucleophosmin (NPM) (Nucleolar phosphoprotein B23) (Numatrin) (Nucleolar protein NO38)	712.288	-0.161627	0.161627	0.0338534	45.6309	-2.12181		-0.629061	0.028421
LOC100911319	zinc finger protein 36, C3H1 type-like 2-like	2014.6	-0.214467	0.214467	0.033915	45.6321	-2.12108		-0.541313	0.0691258
LOC100911134	40S ribosomal protein S15-like	159.901	-0.248699	0.248699	0.0339297	45.6321	-2.12091		-0.225655	0.480694
LOC102553231	uncharacterized	23.6819	0.281805	0.281805	0.0339321	45.6321	2.12088		-0.0625996	0.846748
Adam8	ADAM metallopeptidase domain 8	426.067	0.264562	0.264562	0.0339584	45.6321	2.12057		-0.322558	0.306513		ADAM8		ADAM8		ADAM8	ADAM8
Micall1	MICAL-like 1	2517.92	-0.259885	0.259885	0.0339728	45.6321	-2.12039		-0.727806	0.00729058												Micall1
Da2-19	uncharacterized	392.396	0.183838	0.183838	0.0340595	45.6888	2.11937		0.503397	0.0952332
Anxa9	annexin A9	34.7355	0.276516	0.276516	0.0340857	45.6888	2.11906		0.136141	0.673109
LOC499229	GTPase, very large interferon inducible 1	28.4524	0.272477	0.272477	0.0340862	45.6888	2.11905		-0.124208	0.700532
Hnrnpc	heterogeneous nuclear ribonucleoproteins C1/C2-like	5486.86	-0.168113	0.168113	0.0341598	45.7446	-2.11818		0.263778	0.407433
Rgs12	regulator of G-protein signaling 12	2948.67	0.276115	0.276115	0.0341754	45.7446	2.118		-0.0496493	0.878217														Rgs12
Pias1	protein inhibitor of activated STAT, 1	2395.39	0.13504	0.13504	0.0342365	45.7533	2.11728		0.314478	0.319474						PIAS1
Abcb1a	ATP binding cassette subfamily B member 1A	2249.77	0.214715	0.214715	0.0342668	45.7533	2.11692		-0.151383	0.638607														Abcb1a
Cyp4x1	cytochrome P450, family 4, subfamily x, polypeptide 1	2643.33	0.196908	0.196908	0.0342894	45.7533	2.11665		-0.228016	0.47599
Gjb6	gap junction protein, beta 6	1847.86	0.253127	0.253127	0.0342967	45.7533	2.11657		0.642878	0.0241424									Gjb6
Rnf217	ring finger protein 217	1135.55	0.202131	0.202131	0.0343007	45.7533	2.11652		-0.332171	0.29148
Ccdc97	coiled-coil domain containing 97	3465.11	-0.132902	0.132902	0.0344454	45.8896	-2.11482		0.0145927	0.964099
LOC301444	pseudogene for diazepam binding inhibitor 1	898.95	-0.258226	0.258226	0.0344506	45.8896	-2.11476		0.14483	0.653365
Abhd6	abhydrolase domain containing 6	4149.45	0.189304	0.189304	0.0345171	45.9464	2.11398		0.283362	0.372127
Dpy19l1	dpy-19 like C-mannosyltransferase 1	9133.07	-0.195676	0.195676	0.0346419	46.0806	-2.11252		-0.665916	0.0180768												Dpy19l1
Nt5dc1	5'-nucleotidase domain containing 1	1219.12	0.142493	0.142493	0.0346962	46.1007	2.11189		0.355936	0.25615														Nt5dc1
Cdh5	cadherin 5	517.058	-0.224971	0.224971	0.0347208	46.1007	-2.1116		-0.621929	0.0308317														Cdh5
LOC103691149	uncharacterized	35.5601	0.278653	0.278653	0.0347288	46.1007	2.11151		0.192027	0.54991
Cramp1l	cramped chromatin regulator homolog 1	2404.44	0.160039	0.160039	0.0347905	46.1284	2.11079		-0.106183	0.742578
Tmem255b	transmembrane protein 255B	554.009	-0.243884	0.243884	0.0347976	46.1284	-2.11071		-0.399545	0.198175
Eif4ebp1	eukaryotic translation initiation factor 4E binding protein 1	187.151	0.265418	0.265418	0.0348235	46.1309	2.1104		0.586848	0.0448654					EIF4EBP1
Cc2d2a	coiled-coil and C2 domain containing 2A	3014.71	0.210657	0.210657	0.0349323	46.2153	2.10914		0.106593	0.741614
Bcl2l1-ps1	Bcl2-like 1, pseudogene 1	633.392	0.165673	0.165673	0.0349352	46.2153	2.10911		0.115137	0.721603
Gas2	growth arrest-specific 2	1087.97	0.205019	0.205019	0.0349984	46.2169	2.10838		0.0473143	0.883909
Sfxn4	sideroflexin 4	1766.55	0.202699	0.202699	0.0350061	46.2169	2.10829		-0.0443328	0.891185
Kcnj10	potassium inwardly-rectifying channel, subfamily J, member 10	4279.2	-0.233035	0.233035	0.0350084	46.2169	-2.10826		-0.503874	0.0948689			KCNJ10
Ets1	ETS proto-oncogene 1, transcription factor	961.521	-0.20018	0.20018	0.0350622	46.2347	-2.10764		-0.443835	0.148359					ETS1			ETS1						Ets1
Eif4h	eukaryotic translation initiation factor 4H	21836.7	-0.114376	0.114376	0.0350735	46.2347	-2.10751		0.201945	0.529076
Fzd9	frizzled class receptor 9	850.409	0.150794	0.150794	0.035157	46.2347	2.10654		0.379971	0.223096
LOC689991	unc-80 homolog, NALCN channel complex subunit	24164.2	0.171502	0.171502	0.0351629	46.2347	2.10648		-0.117304	0.716554
Slc25a10	solute carrier family 25 member 10	2370.15	0.142525	0.142525	0.0351649	46.2347	2.10645		0.22699	0.478031
Vamp8	vesicle-associated membrane protein 8	228.03	-0.210813	0.210813	0.0351982	46.2347	-2.10607		0.0828904	0.797869
Slc44a4	solute carrier family 44, member 4	25.9641	-0.227462	0.227462	0.0352023	46.2347	-2.10602		-0.0425646	0.895504
Gli3	GLI family zinc finger 3	2826.83	0.208068	0.208068	0.0352375	46.2347	2.10562		-0.155343	0.629747									Gli3
Ankrd31	ankyrin repeat domain 31	91.5539	0.258253	0.258253	0.0352439	46.2347	2.10555		0.524448	0.080038
Utp14a	UTP14A small subunit processome component	1018.41	0.199721	0.199721	0.0352621	46.2347	2.10534		-0.0139508	0.965677
Cntn4	contactin 4	3151.07	0.220789	0.220789	0.0353296	46.2917	2.10456		0.000648361	0.998404											Cntn4
Col22a1	collagen type XXII alpha 1 chain	138.864	0.259189	0.259189	0.0353568	46.2957	2.10425		0.0411194	0.899035		COL22A1
LOC688452	sperm acrosome associated 6	1368.38	0.207355	0.207355	0.0354149	46.3403	2.10358		-0.272066	0.392292
RGD1310016	RIC1 homolog, RAB6A GEF complex partner 1	4433.56	0.128898	0.128898	0.0354908	46.3977	2.10271		-0.0503863	0.876421
Zfp169	zinc finger protein 169	1194.67	0.179212	0.179212	0.0355321	46.3977	2.10224		0.072451	0.822945
Rassf3	Ras association domain family member 3	566.668	-0.245902	0.245902	0.0355531	46.3977	-2.102		-0.35249	0.261109														Rassf3
Hist3h2a	histone cluster 3, H2a	1318.57	-0.232631	0.232631	0.0355552	46.3977	-2.10198		-0.0150637	0.96294
Mtmr11	myotubularin related protein 11	709.116	0.225029	0.225029	0.0355911	46.4062	2.10157		-0.22692	0.47817									Mtmr11
LOC103692937	uncharacterized	421.935	0.238141	0.238141	0.0356099	46.4062	2.10135		-0.288739	0.362723
Ntf3	neurotrophin 3	53.8741	0.282747	0.282747	0.0356693	46.4522	2.10068		0.0301816	0.925815			NTF3
St6galnac5	ST6 N-acetylgalactosaminide alpha-2,6-sialyltransferase 5	1406.43	0.267156	0.267156	0.0357485	46.5172	2.09978		-0.268927	0.397992									St6galnac5
Myo1a	myosin IA	46.2118	0.253966	0.253966	0.0357676	46.5172	2.09956		-0.0922298	0.775583
Pmel	premelanosome protein	530.616	-0.272631	0.272631	0.0358222	46.5568	-2.09894		-0.106216	0.7425											Pmel
Sec61g-ps1	Sec61 gamma subunit, pseudogene 1	535.663	-0.229816	0.229816	0.035861	46.5717	-2.0985		0.327285	0.299068
LOC100912479	uncharacterized	291.92	-0.223494	0.223494	0.0358821	46.5717	-2.09826		-0.201042	0.53096
Tmem234	transmembrane protein 234	502.58	0.159638	0.159638	0.0359233	46.5938	2.09779		-0.0449383	0.889707
Pemt	phosphatidylethanolamine N-methyltransferase	276.106	0.24075	0.24075	0.0359587	46.6083	2.09739		0.0560991	0.862521
Pde9a	phosphodiesterase 9A	3364.57	0.208255	0.208255	0.0360018	46.6328	2.09691		0.111964	0.729017									Pde9a
Pigt	phosphatidylinositol glycan anchor biosynthesis, class T	6877.73	-0.130412	0.130412	0.0360378	46.6479	-2.0965		0.0402409	0.901183
LOC102552980	farnesyl pyrophosphate synthase-like	382.75	-0.243588	0.243588	0.0360632	46.6495	-2.09621		-0.171844	0.593318
Tfdp2	transcription factor Dp-2	2738.75	0.1886	0.1886	0.0361413	46.6785	2.09533		-0.0179455	0.955856
Ftl1	ferritin light chain 1	2330.22	-0.170249	0.170249	0.0361555	46.6785	-2.09517		0.0358142	0.912014													Ftl1
C1ql3	complement C1q like 3	4471.66	0.188124	0.188124	0.0361583	46.6785	2.09514		-0.233707	0.464741											C1ql3
Pdia3	protein disulfide isomerase family A, member 3	13968.4	-0.145603	0.145603	0.0362841	46.8055	-2.09373		0.198147	0.537015
Ttyh3	tweety family member 3	18339.2	-0.121517	0.121517	0.0363246	46.8055	-2.09328		-0.194244	0.545224
Skida1	SKI/DACH domain containing 1	290.759	-0.233875	0.233875	0.0363297	46.8055	-2.09322		-0.496971	0.100232
Nod2	nucleotide-binding oligomerization domain containing 2	40.9942	0.28071	0.28071	0.0363718	46.8284	2.09275		0.491086	0.104961						NOD2	NOD2						Nod2
Chrna2	cholinergic receptor nicotinic alpha 2 subunit	484.431	-0.251179	0.251179	0.0365743	47.0576	-2.09048		-0.520304	0.0828885
Ctf2	cardiotrophin 2	102.7	0.281216	0.281216	0.036632	47.1004	2.08984		0.315017	0.318602
LOC102551932	uncharacterized	42.3584	0.268977	0.268977	0.0367323	47.1934	2.08873		0.120027	0.710223
Mrgprf	MAS related GPR family member F	36.2023	-0.281323	0.281323	0.0367534	47.1934	-2.08849		-0.152717	0.635617
Cysrt1	cysteine rich tail 1	77.4145	-0.270323	0.270323	0.0368051	47.2103	-2.08792		-0.121991	0.705665
Rapgef6	Rap guanine nucleotide exchange factor 6	5950.16	0.171115	0.171115	0.0368156	47.2103	2.0878		-0.0840632	0.795062
Aco1	aconitase 1	3113.73	-0.115057	0.115057	0.03689	47.2368	-2.08698		-0.638242	0.0255219
Atp9b	ATPase phospholipid transporting 9B (putative)	4638.55	0.133406	0.133406	0.0369094	47.2368	2.08676		-0.13059	0.685823
Stip1	stress-induced phosphoprotein 1	8913.09	-0.160603	0.160603	0.0369099	47.2368	-2.08676		0.0649268	0.841114
Klf2	Kruppel-like factor 2	608.568	0.263882	0.263882	0.0369883	47.3052	2.08589		0.193462	0.546875							KLF2	KLF2
Slc48a1	solute carrier family 48 member 1	7791.21	-0.178856	0.178856	0.0370125	47.3052	-2.08563		-0.357295	0.254208												Slc48a1
LOC102550456	TSC22 domain family, member 4	2613.6	0.142055	0.142055	0.0371022	47.3884	2.08464		0.20435	0.524077
Cd244	CD244 molecule	106.603	0.259481	0.259481	0.0371614	47.4325	2.08399		-0.1871	0.560384				CD244
Mettl10	EEF1A lysine methyltransferase 2	1417.73	0.155018	0.155018	0.0371933	47.4357	2.08364		0.288693	0.362803
RGD1311783	BLOC-1 related complex subunit 7	2714.73	-0.130837	0.130837	0.0372132	47.4357	-2.08342		-0.197679	0.537997
RGD1306215	PAXX, non-homologous end joining factor	2878.1	-0.193531	0.193531	0.0372584	47.4569	-2.08292		0.167425	0.602993
LOC499746	sperm-tail PG-rich repeat containing 3	22.3246	0.246994	0.246994	0.0372791	47.4569	2.08269		-0.0919741	0.776191
Cbx5	chromobox 5	3057.25	-0.171123	0.171123	0.037338	47.5004	-2.08205		-0.142045	0.659672
Ppp1r3g	protein phosphatase 1, regulatory subunit 3G	687.199	0.204765	0.204765	0.0374011	47.5274	2.08136		0.0198694	0.951128									Ppp1r3g
LOC103689986	protein YIF1B	887.567	-0.189509	0.189509	0.0374085	47.5274	-2.08128		-0.0261292	0.935756
Foxk1	forkhead box K1	1598.22	0.208696	0.208696	0.0374651	47.5334	2.08066		-0.218379	0.495321
Dvl2	dishevelled segment polarity protein 2	1074.63	0.164869	0.164869	0.0374996	47.5334	2.08028		0.044089	0.89178
Trrap	transformation/transcription domain-associated protein	16779.3	0.188009	0.188009	0.0375248	47.5334	2.08001		-0.330337	0.294316
Kmt2a	lysine methyltransferase 2A	12836.5	0.174627	0.174627	0.0375306	47.5334	2.07994		-0.0852751	0.792165
LOC103694466	uncharacterized	65.0456	-0.256059	0.256059	0.0376099	47.5334	-2.07908		-0.251345	0.430683
Ldlr	low density lipoprotein receptor	2116.93	-0.240709	0.240709	0.0376469	47.5334	-2.07868		-0.532187	0.0748944
Rsrp1	arginine and serine rich protein 1	20124.7	0.14041	0.14041	0.0376491	47.5334	2.07865		0.0553193	0.864417
Nup85	nucleoporin 85	1302.53	0.147963	0.147963	0.0376511	47.5334	2.07863		0.571704	0.0521308				NUP85
Cuedc2	CUE domain containing 2	369.348	0.195447	0.195447	0.0376549	47.5334	2.07859		0.418247	0.176035
Slc38a3	solute carrier family 38, member 3	3689.66	-0.177668	0.177668	0.037664	47.5334	-2.07849		-0.0977443	0.762495
Steap4	STEAP4 metalloreductase	109.475	-0.279941	0.279941	0.0376849	47.5334	-2.07827		-0.490179	0.105703
LOC689536	similar to cyclin D binding myb-like transcription factor 1	109.423	-0.24095	0.24095	0.0377614	47.5987	-2.07743		-0.207861	0.516813
LOC689955	similar to heat shock protein 8	22008.6	-0.157787	0.157787	0.0378036	47.6207	-2.07698		0.164688	0.609016
RGD1563556	centrosomal protein 126	1645.13	0.221594	0.221594	0.0378433	47.6328	2.07655		-0.0116946	0.971226
Dusp19	dual specificity phosphatase 19	788.998	-0.232173	0.232173	0.0378909	47.6328	-2.07603		-0.766071	0.00366771
Gimap6	GTPase, IMAP family member 6	92.6644	-0.272281	0.272281	0.0379037	47.6328	-2.07589		-0.0253133	0.937759														Gimap6
Aurkc	aurora kinase C	826.556	0.15981	0.15981	0.0379382	47.6328	2.07552		-0.134286	0.677348
LOC684215	similar to forkhead box K2 isoform 1	502.657	-0.166745	0.166745	0.03797	47.6328	-2.07518		-0.328145	0.297725
Osgin1	oxidative stress induced growth inhibitor 1	139.584	0.273142	0.273142	0.0379789	47.6328	2.07508		0.270067	0.395917
Mxra8	matrix remodeling associated 8	513.581	-0.231177	0.231177	0.0379864	47.6328	-2.075		0.182111	0.571072													Mxra8
Dennd1b	DENN domain containing 1B	1464.61	0.135793	0.135793	0.0380686	47.7047	2.07412		0.330725	0.293715
Tbx3	T-box transcription factor 3	197.784	-0.246865	0.246865	0.0381325	47.7085	-2.07343		-0.584877	0.0457681														Tbx3
LOC100909913	norrin-like	559.328	0.178659	0.178659	0.0381459	47.7085	2.07328		0.714812	0.00898516
Shc2	SHC adaptor protein 2	4314	0.144434	0.144434	0.0382475	47.7085	2.07219		0.154463	0.631712
Slc25a2	solute carrier family 25 member 2	117.064	-0.250675	0.250675	0.0382729	47.7085	-2.07192		-0.263079	0.408723
Mfhas1	malignant fibrous histiocytoma amplified sequence 1	4662.54	0.127138	0.127138	0.0382733	47.7085	2.07192		-0.0393804	0.903288
Cdo1	cysteine dioxygenase type 1	2167.91	-0.196415	0.196415	0.0383071	47.7085	-2.07155		0.0656242	0.839427					CDO1						Cdo1
Hs1bp3	HCLS1 binding protein 3	1143.57	0.13954	0.13954	0.038308	47.7085	2.07154		0.0275459	0.93228													Hs1bp3
Trim45	tripartite motif-containing 45	555.174	0.269529	0.269529	0.0383326	47.7085	2.07128		0.012291	0.969759
LOC102551271	uncharacterized	143.698	0.259922	0.259922	0.0384194	47.7085	2.07035		-0.136856	0.671477
Mga	MAX dimerization protein MGA	4956.49	0.149214	0.149214	0.038467	47.7085	2.06984		-0.0963412	0.76582
Rab39a	RAB39A, member RAS oncogene family	673.317	0.156835	0.156835	0.0384764	47.7085	2.06974		0.360535	0.249615
LOC100909847	uncharacterized	486.104	0.21438	0.21438	0.0384769	47.7085	2.06974		0.455354	0.136871
LOC102552810	uncharacterized	48.5226	0.247384	0.247384	0.0385062	47.7085	2.06943		0.117026	0.717201
Wnk2	WNK lysine deficient protein kinase 2	12158.2	0.19344	0.19344	0.0385099	47.7085	2.06939		-0.217915	0.496261
Ipo11	importin 11	2299.72	0.118411	0.118411	0.038518	47.7085	2.0693		0.326774	0.299868
LOC365990	similar to N-terminal acetyltransferase complex ARD1 subunit homolog A	43.8894	0.27807	0.27807	0.0385243	47.7085	2.06923		0.545636	0.0665032
Lcn12	lipocalin 12	187.078	0.270359	0.270359	0.0385617	47.7085	2.06883		-0.374954	0.229772
LOC654482	cilia and flagella associated protein 300	493.938	0.230731	0.230731	0.0385618	47.7085	2.06883		0.626964	0.0291152
Smyd5	SMYD family member 5	1568.79	0.176077	0.176077	0.0385659	47.7085	2.06879		0.535653	0.0726662
Pde4c	Pde4c protein-like	136.655	0.278264	0.278264	0.0385704	47.7085	2.06874		0.0913031	0.777787
Cmpk1	cytidine/uridine monophosphate kinase 1	3879.82	-0.142827	0.142827	0.0385922	47.7085	-2.06851		-0.0181408	0.955376
LOC502223	similar to mitochondrial ribosomal protein L30	311.007	-0.233381	0.233381	0.038731	47.8388	-2.06703		0.219783	0.492483
Pvrl2	nectin cell adhesion molecule 2	1254.83	-0.240165	0.240165	0.0387536	47.8388	-2.06679		-0.290302	0.360014						PVRL2
Bsn	bassoon (presynaptic cytomatrix protein)	19457.6	0.251813	0.251813	0.0387721	47.8388	2.0666		-0.2194	0.493257										Bsn
Rasl11b	RAS-like family 11 member B	817.675	0.265866	0.265866	0.0388533	47.8653	2.06574		0.128958	0.689576									Rasl11b
LOC100910012	ATP synthase lipid-binding protein, mitochondrial-like	118.049	-0.220341	0.220341	0.0388537	47.8653	-2.06573		-0.444969	0.147202
Mlxip	MLX interacting protein	1560.48	0.210247	0.210247	0.0388682	47.8653	2.06558		-0.160593	0.618069
LOC102554066	uncharacterized	573.689	0.219159	0.219159	0.0389125	47.8682	2.06511		0.53632	0.0722426
LOC102554704	uncharacterized	188.16	-0.253928	0.253928	0.0389203	47.8682	-2.06503		-0.430122	0.162818
Rdx	radixin	6523.96	-0.168447	0.168447	0.0390138	47.9319	-2.06404		-0.205903	0.520858
Mansc4	MANSC domain containing 4	119.399	0.263841	0.263841	0.0390219	47.9319	2.06396		0.0402514	0.901157
Tmem223	transmembrane protein 223	1102.69	-0.18071	0.18071	0.0390739	47.9652	-2.06341		-0.247724	0.437574
RGD1565283	spermatogenesis associated 46	267.143	0.275348	0.275348	0.0391734	48.0287	2.06236		0.0725093	0.822804
Slc16a10	solute carrier family 16 member 10	150.353	0.266545	0.266545	0.0391755	48.0287	2.06234		0.109053	0.735839													Slc16a10
Hn1l	Jupiter microtubule associated homolog 2	865.995	-0.216919	0.216919	0.0392719	48.1034	-2.06133		-0.590089	0.0434091
Nphp4	nephrocystin 4	2185.89	0.134206	0.134206	0.0392864	48.1034	2.06117		0.48917	0.106533
Trim2	tripartite motif-containing 2	19266.1	0.15214	0.15214	0.0393494	48.1498	2.06051		-0.243555	0.445571
LOC103693354	uncharacterized	43.5158	0.277496	0.277496	0.0393911	48.1703	2.06008		0.593047	0.0421092
LOC684934	coiled-coil domain containing 9	3860.79	0.125963	0.125963	0.0395258	48.279	2.05867		0.0625993	0.846749
Acsl5	acyl-CoA synthetase long-chain family member 5	2709.28	0.154044	0.154044	0.0395317	48.279	2.05861		0.187572	0.559377
LOC103693651	uncharacterized	881.419	0.185088	0.185088	0.0395553	48.279	2.05836		-0.106406	0.742054
LOC102547244	uncharacterized	33.9555	0.253086	0.253086	0.0395906	48.2914	2.058		0.305676	0.333932
Trafd1	TRAF type zinc finger domain containing 1	4290.93	0.141253	0.141253	0.039623	48.3004	2.05766		0.242294	0.448005						TRAFD1
Inppl1	inositol polyphosphate phosphatase-like 1	3094.26	-0.17217	0.17217	0.0397038	48.3683	-2.05682		-0.707579	0.0100472
Hdx	highly divergent homeobox	237.263	0.257643	0.257643	0.0398123	48.4698	2.05569		0.40883	0.18698
Gna14	G protein subunit alpha 14	111.193	0.257453	0.257453	0.0398594	48.4822	2.0552		0.649324	0.0223153
Erich4	glutamate-rich 4	44.7358	0.228241	0.228241	0.0398792	48.4822	2.055		-0.200433	0.532231
Psmd3	proteasome 26S subunit, non-ATPase 3	8234.08	-0.120893	0.120893	0.0398981	48.4822	-2.0548		-0.00820901	0.9798
Ttc34	tetratricopeptide repeat domain 34	242.809	0.265042	0.265042	0.0399743	48.5441	2.05401		0.105403	0.744415
Letm1	leucine zipper and EF-hand containing transmembrane protein 1	7101.33	-0.115546	0.115546	0.0400377	48.5905	-2.05336		-0.298635	0.345747
Uaca	uveal autoantigen with coiled-coil domains and ankyrin repeats	1137.76	-0.175155	0.175155	0.0400987	48.6339	-2.05273		-0.614611	0.0334544								UACA						Uaca
Csrnp2	cysteine and serine rich nuclear protein 2	1131.87	0.172142	0.172142	0.0402278	48.7511	2.0514		0.124387	0.700119										Csrnp2
Zfp663	zinc finger protein 663	259.473	0.252383	0.252383	0.040246	48.7511	2.05122		0.501473	0.0967124
Ap4e1	adaptor related protein complex 4 subunit epsilon 1	1377.31	0.140684	0.140684	0.0403591	48.7928	2.05005		0.0861807	0.790001
Rps25	ribosomal protein s25	366.041	-0.23316	0.23316	0.0403695	48.7928	-2.04995		-0.045666	0.887931
Ppdpf	pancreatic progenitor cell differentiation and proliferation factor	2721.32	-0.155839	0.155839	0.040381	48.7928	-2.04983		0.0247364	0.939175
LOC691266	uncharacterized	81.72	0.258073	0.258073	0.0403818	48.7928	2.04982		-0.0412919	0.898614
Dbr1	debranching RNA lariats 1	741.835	-0.19125	0.19125	0.0404234	48.7944	-2.0494		-0.271703	0.39295
Mroh2a	maestro heat-like repeat family member 2A	192.371	-0.275875	0.275875	0.0404338	48.7944	-2.04929		-0.755229	0.00450979
Med15	mediator complex subunit 15	3613.81	0.176361	0.176361	0.0405356	48.8426	2.04825		-0.153414	0.634058
LOC103691278	uncharacterized	94.7956	0.27394	0.27394	0.0405523	48.8426	2.04808		0.380905	0.221866
LOC304027	similar to NACHT, leucine rich repeat and PYD containing 4A	68.3795	0.275708	0.275708	0.0405734	48.8426	2.04786		-0.251624	0.430154
LOC102552639	uncharacterized	994.203	-0.169784	0.169784	0.0405753	48.8426	-2.04784		-0.358877	0.251959
Stk38l	serine/threonine kinase 38 like	1959.53	0.139907	0.139907	0.0406862	48.9455	2.04671		0.0216461	0.946764									Stk38l
Ndufa12	NADH:ubiquinone oxidoreductase subunit A12	1458.74	-0.203906	0.203906	0.0407313	48.9468	-2.04625		0.112462	0.727853								NDUFA12
PVR	PVR cell adhesion molecule	288.28	0.275094	0.275094	0.0407741	48.9468	2.04582		-0.160845	0.617511						PVR
Spaca1	sperm acrosome associated 1	23.2254	0.242371	0.242371	0.0407825	48.9468	2.04573		0.258152	0.417874
Hspb1	heat shock protein family B (small) member 1	208.391	-0.248467	0.248467	0.040789	48.9468	-2.04567		0.0455471	0.888221							HSPB1							Hspb1
Ankzf1	ankyrin repeat and zinc finger peptidyl tRNA hydrolase 1	2286.5	0.132796	0.132796	0.0408603	48.9904	2.04495		-0.0880153	0.785622
Calu	calumenin	4501.6	-0.113179	0.113179	0.0408762	48.9904	-2.04478		-0.157887	0.624077
Nrep	neuronal regeneration related protein	3387.33	-0.193402	0.193402	0.0409303	49.0247	-2.04424		-0.594149	0.0416321
LOC100909630	class II histocompatibility antigen, M beta 1 chain-like	299.897	-0.228101	0.228101	0.0410328	49.1169	-2.0432		-0.15832	0.623114
Ackr2	atypical chemokine receptor 2	130.638	0.275074	0.275074	0.0410753	49.1372	2.04277		0.34533	0.271593
Hiatl1	major facilitator superfamily domain containing 14B	3438.75	-0.131878	0.131878	0.0411103	49.1485	-2.04242		-0.105461	0.744277
LOC681025	hypothetical protein LOC681025	23.3956	0.264624	0.264624	0.0411651	49.1533	2.04186		0.189637	0.55498
Irak4	interleukin-1 receptor-associated kinase 4	318.552	-0.258054	0.258054	0.0411654	49.1533	-2.04186		-0.406866	0.189315						IRAK4
Ikzf5	IKAROS family zinc finger 5	2436.47	0.125962	0.125962	0.0411944	49.1574	2.04157		0.221452	0.489119
Inpp5b	inositol polyphosphate-5-phosphatase B	2540.75	0.143714	0.143714	0.0413304	49.2891	2.0402		-0.102899	0.750314
LOC103690057	uncharacterized	286.531	-0.2012	0.2012	0.0414283	49.3003	-2.03922		-0.323249	0.305418
Gpr89b	G protein-coupled receptor 89B	2340.39	-0.115029	0.115029	0.0414307	49.3003	-2.03919		-0.0288678	0.929037
LOC102554859	uncharacterized	67.3333	-0.269272	0.269272	0.0414474	49.3003	-2.03903		-0.127585	0.692736
LOC102550774	uncharacterized	249.406	-0.260293	0.260293	0.0414588	49.3003	-2.03891		0.0319142	0.921568
Rexo2	RNA exonuclease 2	3193.74	-0.146126	0.146126	0.0414678	49.3003	-2.03882		-0.126191	0.695951
Dbi	diazepam binding inhibitor, acyl-CoA binding protein	2718.54	-0.221548	0.221548	0.0415302	49.3023	-2.0382		0.183656	0.567754
LOC100910755	RUN and FYVE domain-containing protein 2-like	2807.21	0.167243	0.167243	0.0415302	49.3023	2.0382		-0.0669127	0.836311
Nr6a1	nuclear receptor subfamily 6, group A, member 1	635.978	0.249145	0.249145	0.0415463	49.3023	2.03804		-0.245267	0.442279
Cbfa2t2	CBFA2/RUNX1 partner transcriptional co-repressor 2	4523.57	0.10098	0.10098	0.0416046	49.3411	2.03745		0.170032	0.597277
Avil	advillin	648.449	0.273438	0.273438	0.0416653	49.3826	2.03685		0.540417	0.0696785
LOC685680	similar to TPA-induced transmembrane protein	41.4125	0.244481	0.244481	0.0417681	49.4497	2.03582		0.309435	0.327715
Tmem173	stimulator of interferon response cGAMP interactor 1	179.762	-0.254785	0.254785	0.0417883	49.4497	-2.03562		0.0417519	0.89749						TMEM173	TMEM173						Tmem173
Setx	senataxin	8903.55	0.103555	0.103555	0.0418137	49.4497	2.03537		0.175741	0.584834
LOC103694005	uncharacterized	32.4515	0.265205	0.265205	0.0418447	49.4497	2.03506		0.00707503	0.98259
LOC102547949	uncharacterized	116.946	0.273394	0.273394	0.0418815	49.4497	2.0347		0.308078	0.329952
LOC103694909	uncharacterized	43.728	-0.274065	0.274065	0.0418868	49.4497	-2.03464		-0.229229	0.473581
RGD1560015	similar to glycoprotein, synaptic 2	21758.4	-0.189441	0.189441	0.0419017	49.4497	-2.03449		-0.00377908	0.9907
Adamts10	ADAM metallopeptidase with thrombospondin type 1 motif, 10	1198.89	-0.141566	0.141566	0.0419867	49.5071	-2.03365		-0.647817	0.0227332
LOC366479	similar to mitochondrial carrier protein MGC4399	62.2901	0.270622	0.270622	0.0420257	49.5071	2.03327		0.514636	0.0868986
Polh	DNA polymerase eta	488.528	0.174479	0.174479	0.0420289	49.5071	2.03323		0.13049	0.686053
LOC689271	similar to ATP synthase, H+ transporting, mitochondrial Fo complex, subunit f, isoform 2	669.737	-0.215718	0.215718	0.0420737	49.5071	-2.03279		0.0636529	0.844197
Bin3	bridging integrator 3	1141.22	0.167455	0.167455	0.042079	49.5071	2.03274		0.256204	0.42152
LOC103692417	uncharacterized	44.5623	-0.273656	0.273656	0.0421433	49.5131	-2.0321		-0.0570857	0.860124
Ndufa11	NADH:ubiquinone oxidoreductase subunit A11	2319.38	-0.189148	0.189148	0.0422033	49.5131	-2.03151		0.0835456	0.796301
Sulf2	sulfatase 2	7298.63	-0.216028	0.216028	0.0422049	49.5131	-2.03149		-0.522551	0.0813347		SULF2					SULF2				Sulf2
Cmtm4	CKLF-like MARVEL transmembrane domain containing 4	1736.3	0.19664	0.19664	0.0422105	49.5131	2.03144		-0.0777137	0.810283
LOC103694079	vacuolar ATPase assembly integral membrane protein Vma21-like	1484.32	-0.151925	0.151925	0.0422382	49.5131	-2.03117		-0.0616286	0.849101
LOC102550577	multidrug resistance-associated protein 1-like	87.524	0.255346	0.255346	0.0422747	49.5131	2.03081		-0.130822	0.685291
Dhx35	DEAH-box helicase 35	1678.34	0.193291	0.193291	0.042282	49.5131	2.03073		-0.0177575	0.956318
LOC680857	uncharacterized	193.045	0.246235	0.246235	0.0423361	49.5131	2.0302		0.171355	0.594385
LOC691454	similar to ring finger protein 134	24.1956	0.259356	0.259356	0.0423382	49.5131	2.03018		0.549277	0.064348
Gclc	glutamate-cysteine ligase, catalytic subunit	3806.02	0.112177	0.112177	0.0423413	49.5131	2.03015		0.219027	0.49401								GCLC
Shisa4	shisa family member 4	4905.47	-0.143689	0.143689	0.0424557	49.597	-2.02903		-0.131098	0.684656												Shisa4
Ccdc148	coiled-coil domain containing 148	753.726	0.193771	0.193771	0.0424698	49.597	2.02889		0.127922	0.69196
Aaed1	peroxiredoxin like 2C	1749.44	0.129279	0.129279	0.0424904	49.597	2.02869		0.546109	0.0662202
Rcor3	REST corepressor 3	1191.01	0.220021	0.220021	0.0425327	49.6164	2.02827		-0.340774	0.278388
Lrrfip1	LRR binding FLII interacting protein 1	3826.02	0.116662	0.116662	0.0426141	49.6812	2.02747		-0.0665778	0.837121							LRRFIP1
Abcc8	ATP binding cassette subfamily C member 8	1488.05	0.232987	0.232987	0.0426867	49.6894	2.02676		-0.122466	0.704565										Abcc8
C18H10orf95	chromosome 18 open reading frame, human C10orf95	58.6928	-0.27042	0.27042	0.0427186	49.6894	-2.02645		-0.627779	0.0288442
Peg10	paternally expressed 10	5395.15	-0.26431	0.26431	0.0427337	49.6894	-2.0263		-0.190241	0.553698
Tlr13	toll-like receptor 13	124.334	0.267319	0.267319	0.042803	49.6894	2.02563		0.466627	0.126202													Tlr13
Sec61a1	Sec61 translocon alpha 1 subunit	4358.65	-0.109849	0.109849	0.0428057	49.6894	-2.0256		0.150618	0.640324
Mapk7	mitogen-activated protein kinase 7-like	344.718	-0.214773	0.214773	0.0428241	49.6894	-2.02542		-0.463301	0.129291						MAPK7		MAPK7
Ssr2	signal sequence receptor subunit 2	2957.14	-0.184638	0.184638	0.0428249	49.6894	-2.02541		0.174591	0.587332
Tmem120b	transmembrane protein 120B	588.361	0.239328	0.239328	0.0428468	49.6894	2.0252		-0.0254382	0.937452
LOC688755	similar to protein tyrosine phosphatase 4a1	59.3599	-0.257708	0.257708	0.0428535	49.6894	-2.02513		-0.638585	0.025418
B3galnt2	beta-1,3-N-acetylgalactosaminyltransferase 2	1548	0.175193	0.175193	0.0429292	49.723	2.0244		0.0276514	0.932021
Rab1a	RAB1A, member RAS oncogene family	6961.36	-0.15045	0.15045	0.0429395	49.723	-2.0243		0.0532623	0.869419
Plekha6	pleckstrin homology domain containing A6	8135.29	0.162287	0.162287	0.04296	49.723	2.0241		-0.234709	0.462773
LOC100911575	60S acidic ribosomal protein P2-like	294.623	-0.225649	0.225649	0.0430138	49.7373	-2.02358		0.105861	0.743337
Fancf	FA complementation group F	311.873	-0.196312	0.196312	0.043024	49.7373	-2.02348		-0.0754654	0.815687
LOC102552695	uncharacterized	33.6323	0.272404	0.272404	0.0430586	49.7475	2.02314		0.479169	0.114988
Rps3a	ribosomal protein S3a	1111.11	-0.226363	0.226363	0.0430951	49.7497	-2.02279		0.0260246	0.936013
Ogg1	8-oxoguanine DNA glycosylase	453.189	0.23262	0.23262	0.043115	49.7497	2.02259		0.162007	0.614937					OGG1			OGG1
Ptrh2	peptidyl-tRNA hydrolase 2	703.444	-0.166409	0.166409	0.0431573	49.7497	-2.02218		-0.289085	0.362122
LOC100911237	zinc finger protein 420-like	224.66	-0.263315	0.263315	0.043174	49.7497	-2.02202		0.0550111	0.865166
Klhl21	kelch-like family member 21	1499.27	0.181561	0.181561	0.0432144	49.7497	2.02163		0.026564	0.934689
Insr	insulin receptor	4462.57	0.157742	0.157742	0.0432157	49.7497	2.02162		-0.104187	0.747278
Moxd1	monooxygenase, DBH-like 1	1084.51	0.272131	0.272131	0.0433383	49.8177	2.02043		0.436515	0.155971
Rnf38	ring finger protein 38	2158.25	0.132666	0.132666	0.0433518	49.8177	2.0203		0.176252	0.583725
LOC102552227	uncharacterized	195.032	0.272077	0.272077	0.0433575	49.8177	2.02025		0.184216	0.566553
Zfp709l1	zinc finger protein 709-like 1	470.352	0.19825	0.19825	0.0433783	49.8177	2.02005		0.0300259	0.926197
Iqsec2	IQ motif and Sec7 domain ArfGEF 2	8485.27	0.209345	0.209345	0.0434685	49.8915	2.01918		-0.0475784	0.883265
LOC687295	translocase of inner mitochondrial membrane 50	2112.09	-0.157235	0.157235	0.0435532	49.959	-2.01837		0.0393011	0.903481
RGD1561849	vexin	5443.77	0.237498	0.237498	0.0436579	50.0493	2.01736		-0.128452	0.69074
LOC102556249	uncharacterized	1746.31	0.162538	0.162538	0.0437903	50.149	2.01609		0.0999603	0.757252
LOC363718	similar to ATP synthase, H+ transporting, mitochondrial Fo complex, subunit G	341.514	-0.205413	0.205413	0.0438431	50.149	-2.01559		0.0731408	0.821283
Csrnp1	cysteine and serine rich nuclear protein 1	259.5	0.234284	0.234284	0.0438634	50.149	2.01539		0.233322	0.465497
Ubc	ubiquitin C	52145.9	-0.143868	0.143868	0.0438938	50.149	-2.0151		-0.0927024	0.774459						UBC	UBC						Ubc
Cck	cholecystokinin	1707.73	0.225699	0.225699	0.0438998	50.149	2.01505		0.278144	0.381375										Cck
Mrc2	mannose receptor, C type 2	1086.3	-0.210221	0.210221	0.0439534	50.149	-2.01453		-0.22649	0.479028
Dram1	DNA-damage regulated autophagy modulator 1	97.2406	-0.270934	0.270934	0.0439603	50.149	-2.01447		-0.525303	0.0794585
Efhb	EF hand domain family, member B	35.3514	-0.257529	0.257529	0.0440261	50.149	-2.01384		0.167425	0.602993
Map1lc3b	microtubule-associated protein 1 light chain 3 beta	9722.96	-0.10864	0.10864	0.0440654	50.149	-2.01347		-0.176318	0.583583
Nck2	NCK adaptor protein 2	3467.23	0.244791	0.244791	0.0440936	50.149	2.0132		-0.139959	0.664408
Rdh10	retinol dehydrogenase 10	559.134	0.200094	0.200094	0.0441459	50.149	2.0127		0.108236	0.737754
LOC103692725	uncharacterized	215.147	0.238013	0.238013	0.0441564	50.149	2.0126		0.385076	0.216424
Fam3c	family with sequence similarity 3, member C	2761.93	-0.110783	0.110783	0.0441767	50.149	-2.01241		-0.0537366	0.868265
Dis3	DIS3 homolog, exosome endoribonuclease and 3'-5' exoribonuclease	1229.4	-0.134877	0.134877	0.044186	50.149	-2.01232		-0.244168	0.444391
Dzip1l	DAZ interacting zinc finger protein 1-like	2226.5	0.206913	0.206913	0.0441864	50.149	2.01232		0.238648	0.455075									Dzip1l
LOC102546430	uncharacterized	157.659	0.255956	0.255956	0.0441867	50.149	2.01232		-0.0769261	0.812175
Slc24a6	solute carrier family 8 member B1	478.413	0.200644	0.200644	0.0441878	50.149	2.01231		0.449193	0.142941
Rsad1	radical S-adenosyl methionine domain containing 1	646.381	0.14428	0.14428	0.0442291	50.1663	2.01191		0.560251	0.0581461
Ppih	peptidylprolyl isomerase H	1154.19	0.158421	0.158421	0.044293	50.2092	2.01131		0.246158	0.440569
B3gnt7	UDP-GlcNAc:betaGal beta-1,3-N-acetylglucosaminyltransferase 7	561.358	-0.214872	0.214872	0.0443191	50.2092	-2.01106		-0.380681	0.222161											B3gnt7
LOC100910589	uncharacterized	1175.97	-0.138	0.138	0.044395	50.2634	-2.01034		-0.4842	0.110681
Tsen2	tRNA splicing endonuclease subunit 2	1383.62	0.142407	0.142407	0.0444464	50.2634	2.00986		0.00993605	0.975551
LOC103693084	uncharacterized	206.075	-0.2502	0.2502	0.0444635	50.2634	-2.0097		-0.769722	0.00341297
LOC683573	similar to response gene to complement 32	1404.94	-0.22651	0.22651	0.0444714	50.2634	-2.00962		0.0773179	0.811234
LOC102552805	uncharacterized	3348.84	0.182968	0.182968	0.0445511	50.2953	2.00887		-0.142254	0.659196
Nsrp1	nuclear speckle splicing regulatory protein 1	1117.1	-0.134864	0.134864	0.0445519	50.2953	-2.00886		-0.223764	0.484476
Pbld2	phenazine biosynthesis-like protein domain containing 2	534.499	0.210423	0.210423	0.0446842	50.3099	2.00761		-0.0671961	0.835626
Arid3b	AT-rich interaction domain 3B	414.358	0.227429	0.227429	0.0446982	50.3099	2.00748		0.157757	0.624368
RGD1304810	tRNA methyltransferase 9B (putative)	995.379	0.242448	0.242448	0.0447179	50.3099	2.0073		0.31885	0.312425
Fam73a	mitoguardin 1	9969.76	0.10583	0.10583	0.0447787	50.3099	2.00673		0.496933	0.100262
Pde7a	phosphodiesterase 7A	1575.55	0.186394	0.186394	0.0447867	50.3099	2.00665		0.0986142	0.760436
LOC100910474	myosin light polypeptide 6-like	599.303	-0.212924	0.212924	0.0448138	50.3099	-2.0064		0.199501	0.534179
Akap17b	A kinase (PRKA) anchor protein 17B	2904.55	0.127388	0.127388	0.0448479	50.3099	2.00608		0.0958682	0.766942
Cckbr	cholecystokinin B receptor	773.601	0.222316	0.222316	0.0448497	50.3099	2.00606		0.418216	0.176071
Ptpn11	protein tyrosine phosphatase, non-receptor type 11	21836.9	0.17528	0.17528	0.0448786	50.3099	2.00579		-0.0254754	0.937361				PTPN11		PTPN11
Il12a	interleukin 12A	174.503	0.241136	0.241136	0.044946	50.3099	2.00516		0.268409	0.398937						IL12A	IL12A
Map4k5	mitogen-activated protein kinase kinase kinase kinase 5	5024.18	0.140968	0.140968	0.0449954	50.3099	2.0047		-0.347152	0.268903
Ptgdr2	prostaglandin D2 receptor 2	28.6506	-0.210778	0.210778	0.044998	50.3099	-2.00467		-0.698144	0.0115695
RGD1565766	hypothetical gene supported by BC088468; NM_001009712	1894.21	-0.118401	0.118401	0.0450072	50.3099	-2.00459		0.245812	0.441232
Scaf4	SR-related CTD-associated factor 4	3504.61	0.120365	0.120365	0.045032	50.3099	2.00436		-0.0934095	0.772779
Mlip	muscular LMNA-interacting protein	359.474	0.269932	0.269932	0.0450343	50.3099	2.00433		-0.00424109	0.989563
Mob1a	MOB kinase activator 1A	1448.31	-0.16407	0.16407	0.0450416	50.3099	-2.00427		-0.412331	0.182863
Trmt11	tRNA methyltransferase 11 homolog	527.589	0.183748	0.183748	0.0450434	50.3099	2.00425		0.366423	0.241394
LOC100910956	uncharacterized	162.304	0.236067	0.236067	0.0450551	50.3099	2.00414		0.0703511	0.828008
Rps6ka6	ribosomal protein S6 kinase A6	1440.94	-0.186631	0.186631	0.0450614	50.3099	-2.00408		0.0152763	0.962418
Smtnl2	smoothelin-like 2	128.537	-0.231196	0.231196	0.0451427	50.3416	-2.00332		-0.2607	0.41313												Smtnl2
Ryr1	ryanodine receptor 1	1159.59	0.266662	0.266662	0.0451632	50.3416	2.00313		0.106764	0.741214
Ttc7a	tetratricopeptide repeat domain 7A	1201.65	0.206471	0.206471	0.0451794	50.3416	2.00298		-0.0739185	0.81941
Ctns	cystinosin, lysosomal cystine transporter	630.19	0.182495	0.182495	0.0452193	50.3416	2.00261		0.216915	0.498289
Fhl2	four and a half LIM domains 2	1237.58	0.259644	0.259644	0.0452206	50.3416	2.0026		-0.0322256	0.920805
RT1-Db1	RT1 class II, locus Db1	62.5144	0.265665	0.265665	0.0453278	50.4129	2.0016		0.496796	0.100371
Slc25a14	solute carrier family 25 member 14	3382.1	0.133301	0.133301	0.045337	50.4129	2.00151		0.563676	0.0562992
Usp30	ubiquitin specific peptidase 30	4552.54	-0.116812	0.116812	0.0453652	50.4151	-2.00125		-0.624705	0.0298766												Usp30
LOC691460	similar to Cofilin-2 (Cofilin, muscle isoform)	59.9289	-0.267545	0.267545	0.0455021	50.538	-1.99998		-0.167868	0.60202
Ntsr2	neurotensin receptor 2	7708.66	-0.149864	0.149864	0.0457042	50.6888	-1.99812		0.0611608	0.850235
Med27	mediator complex subunit 27	2836.36	0.142707	0.142707	0.045707	50.6888	1.99809		-0.208677	0.515131
Rabggtb	Rab geranylgeranyltransferase subunit beta	5628.61	0.157363	0.157363	0.0457168	50.6888	1.998		0.605862	0.0367953
Lrrfip2	LRR binding FLII interacting protein 2	2598.83	0.14306	0.14306	0.0457458	50.6917	1.99773		-0.0164856	0.959445
LOC691978	similar to heat shock protein HSP 90-beta	185.898	-0.202165	0.202165	0.0458518	50.7176	-1.99676		-0.0694534	0.830174
Txnip	thioredoxin interacting protein	2235.37	0.247023	0.247023	0.0458858	50.7176	1.99644		0.0763816	0.813484					TXNIP			TXNIP					Txnip
Gimap8	GTPase, IMAP family member 8	118.186	-0.258124	0.258124	0.0458951	50.7176	-1.99636		-0.231026	0.470025														Gimap8
Lat2	linker for activation of T cells family, member 2	213.311	-0.235544	0.235544	0.0458991	50.7176	-1.99632		-0.299899	0.343609													Lat2
Otud7b	OTU deubiquitinase 7B	4952.04	0.245262	0.245262	0.0459051	50.7176	1.99626		-0.286073	0.36737							OTUD7B					Otud7b
Hspa1a	heat shock 70 kDa protein 1A	257.986	0.267218	0.267218	0.0459272	50.7176	1.99606		0.744763	0.00545392								HSPA1A					Hspa1a
Plcg1	phospholipase C, gamma 1	10015.9	0.124054	0.124054	0.046069	50.845	1.99476		0.0400705	0.9016				PLCG1
P4hb	prolyl 4-hydroxylase subunit beta	8066.9	-0.13835	0.13835	0.0461309	50.8841	-1.99419		0.1682	0.601292		P4HB
Hip1r	huntingtin interacting protein 1 related	6330.7	-0.187523	0.187523	0.0462114	50.9224	-1.99346		-0.47708	0.116808
LOC103690119	zinc finger protein OZF-like	148.684	-0.249174	0.249174	0.0462271	50.9224	-1.99331		-0.047379	0.883752
Ninj1	ninjurin 1	1468.94	-0.174856	0.174856	0.0462672	50.9224	-1.99295		0.0892186	0.782752													Ninj1
Bmp3	bone morphogenetic protein 3	294.343	0.220475	0.220475	0.0462714	50.9224	1.99291		-0.244122	0.44448
Pde3b	phosphodiesterase 3B	1413.42	-0.141727	0.141727	0.0463022	50.9272	-1.99263		-0.715707	0.00885987
Mir568	microRNA 568	81.76	0.267045	0.267045	0.0463384	50.9379	1.9923		-0.0239544	0.941095
Rassf10	Ras association domain family member 10	141.429	-0.258318	0.258318	0.046399	50.9731	-1.99175		0.0582905	0.857199									Rassf10
Ints9	integrator complex subunit 9-like	762.974	0.165663	0.165663	0.0464435	50.9731	1.99134		0.202683	0.527539
Txndc11	thioredoxin domain containing 11	2290.91	0.12918	0.12918	0.046457	50.9731	1.99122		0.111345	0.730467
Fcrl2	Fc receptor-like 2	182.356	-0.162065	0.162065	0.046517	50.9731	-1.99067		-0.0214965	0.947131
Cnnm1	cyclin and CBS domain divalent metal cation transport mediator 1	9844.46	0.170525	0.170525	0.0465315	50.9731	1.99054		0.252076	0.429298
LOC103692223	uncharacterized	187.546	0.267245	0.267245	0.0465555	50.9731	1.99032		-0.1887	0.556973
Nr4a1	nuclear receptor subfamily 4, group A, member 1	1657.44	0.259048	0.259048	0.0465559	50.9731	1.99032		0.440954	0.151326
Pex11a	peroxisomal biogenesis factor 11 alpha	776.38	0.209097	0.209097	0.0466541	51.0517	1.98943		0.526019	0.0789753
Iqck	IQ motif containing K	811.961	0.203982	0.203982	0.0467265	51.0778	1.98877		0.368075	0.239117
Hsd17b12	hydroxysteroid (17-beta) dehydrogenase 12	4525.85	-0.15721	0.15721	0.046744	51.0778	-1.98861		0.0223085	0.945137		HSD17B12
LOC102554727	uncharacterized	132.724	0.250496	0.250496	0.0467576	51.0778	1.98849		0.376841	0.227246
Ina	internexin neuronal intermediate filament protein, alpha	17499.6	-0.134496	0.134496	0.0469531	51.2622	-1.98672		-0.290433	0.359786										Ina
Erbb3	erb-b2 receptor tyrosine kinase 3	2315.5	-0.258599	0.258599	0.047025	51.3117	-1.98607		-0.655895	0.0205586
Pvrl4	nectin cell adhesion molecule 4	134.134	0.266596	0.266596	0.0470628	51.3144	1.98573		0.0148736	0.963408
LOC103694874	stromelysin-3	58.1056	0.264675	0.264675	0.0470913	51.3144	1.98548		0.249766	0.433681
Tnfsf15	TNF superfamily member 15	34.4898	0.226109	0.226109	0.0471075	51.3144	1.98533		-0.220313	0.491415							TNFSF15
LOC103691331	uncharacterized	45.604	0.266861	0.266861	0.0472447	51.411	1.9841		0.136004	0.673421
Ccnjl	cyclin J-like	343.261	-0.254196	0.254196	0.0472496	51.411	-1.98406		-0.650822	0.0219055
Msra	methionine sulfoxide reductase A	1757.47	0.184686	0.184686	0.0473158	51.4539	1.98346		0.232189	0.467729								MSRA
LOC100302372	hypothetical protein LOC100302372	76.5841	-0.264883	0.264883	0.0475027	51.5098	-1.98179		-0.474479	0.119101
RGD1561445	similar to novel protein	52.4614	0.23422	0.23422	0.0475679	51.5098	1.98121		-0.118653	0.713415
Sec16a	SEC16 homolog A, endoplasmic reticulum export factor	8364.74	0.148533	0.148533	0.0475734	51.5098	1.98116		-0.379177	0.224145
Plekhg6	pleckstrin homology and RhoGEF domain containing G6	243.927	0.215431	0.215431	0.0475769	51.5098	1.98113		-0.063848	0.843725
Sh2d1b	SH2 domain containing 1B	191.505	0.229936	0.229936	0.0476105	51.5098	1.98083		0.105091	0.745148						SH2D1B
Rgcc	regulator of cell cycle	1336.51	-0.198317	0.198317	0.0476175	51.5098	-1.98077		-0.266602	0.402242							RGCC
Dpp3	dipeptidylpeptidase 3	1261.05	-0.118716	0.118716	0.0476539	51.5098	-1.98044		-0.615047	0.033294
LOC102552549	migration and invasion enhancer 1-like	740.944	-0.176811	0.176811	0.0476769	51.5098	-1.98024		-0.119126	0.712314
RGD1565158	similar to RIKEN cDNA 4921537P18	192.363	0.223349	0.223349	0.0476785	51.5098	1.98022		0.456504	0.135756
Rslcan18	zinc finger protein 267	2263.36	0.13996	0.13996	0.0476953	51.5098	1.98007		0.425706	0.167658
Sec14l2	SEC14-like lipid binding 2	2859.15	0.183793	0.183793	0.0477202	51.5098	1.97985		0.228362	0.475303
Gabpb1l	GA binding protein transcription factor, beta subunit 1-like	761.636	-0.160682	0.160682	0.047733	51.5098	-1.97974		-0.0984984	0.76071
Prokr2	prokineticin receptor 2	276.45	0.264533	0.264533	0.0477763	51.5098	1.97935		-0.281882	0.374738
LOC103693194	uncharacterized	30.5067	-0.233476	0.233476	0.0477765	51.5098	-1.97935		-0.298355	0.34622
Stmn4	stathmin 4	11401.7	-0.142305	0.142305	0.0478043	51.5098	-1.9791		-0.252717	0.428085
Ffar4	free fatty acid receptor 4	56.1626	0.246708	0.246708	0.0478668	51.5098	1.97855		-0.0531758	0.86963							FFAR4
Ccdc71	coiled-coil domain containing 71	2756.94	-0.137623	0.137623	0.0478722	51.5098	-1.9785		0.0314219	0.922774
Tubb3	tubulin, beta 3 class III	30934.4	-0.169912	0.169912	0.0478819	51.5098	-1.97842		-0.12334	0.70254										Tubb3
LOC100910018	uncharacterized	136.117	0.227704	0.227704	0.0478897	51.5098	1.97835		0.0869487	0.788167
Mcm10	minichromosome maintenance 10 replication initiation factor	30.0254	-0.246526	0.246526	0.0479267	51.5098	-1.97802		-0.315438	0.317919
Tns3	tensin 3	7006.75	-0.187391	0.187391	0.0479292	51.5098	-1.978		-0.495517	0.101387
LOC364832	similar to heat shock protein 8	24.0231	0.243566	0.243566	0.0479849	51.5329	1.9775		0.109849	0.73397
LOC102554903	uncharacterized	67.3247	-0.266275	0.266275	0.0480142	51.5329	-1.97724		-0.657528	0.0201381
Dock4	dedicator of cytokinesis 4	6418.59	0.208693	0.208693	0.0480494	51.5329	1.97693		-0.227052	0.477907
Rerg	RAS-like, estrogen-regulated, growth-inhibitor	2403.42	0.244026	0.244026	0.0480661	51.5329	1.97678		0.372003	0.233753
LOC102552357	uncharacterized	26.3173	0.256481	0.256481	0.0481288	51.5329	1.97623		0.128808	0.689919
LOC102546966	uncharacterized	75.3542	0.265535	0.265535	0.0481313	51.5329	1.97621		-0.0734843	0.820456
Adam32	ADAM metallopeptidase domain 32	437.285	0.263205	0.263205	0.048138	51.5329	1.97615		-0.151777	0.637723
Abcg1	ATP binding cassette subfamily G member 1	7829.39	0.127583	0.127583	0.0481995	51.57	1.97561		0.205597	0.521492
LOC100910582	ras-related protein Rap-1A-like	192.797	-0.220847	0.220847	0.0482922	51.6342	-1.97479		-0.137444	0.670134
LOC103692301	uncharacterized	327.116	0.252517	0.252517	0.0483132	51.6342	1.9746		-0.082199	0.799525
Sgip1	SH3GL interacting endocytic adaptor 1	14179.8	0.135261	0.135261	0.0484005	51.6851	1.97383		0.0558104	0.863223
Pcnxl2	pecanex 2	5122.5	0.228439	0.228439	0.0484145	51.6851	1.97371		-0.0667088	0.836804
Tapbpl	TAP binding protein-like	492.728	0.220822	0.220822	0.0484688	51.6851	1.97324		0.242643	0.44733
LOC102548080	uncharacterized	6480.95	0.162133	0.162133	0.048495	51.6851	1.973		-0.171222	0.594676
Timm13	translocase of inner mitochondrial membrane 13	3360.31	-0.204609	0.204609	0.0484954	51.6851	-1.973		0.202616	0.527679
LOC103693952	uncharacterized	286.734	-0.257583	0.257583	0.0485219	51.6851	-1.97277		-0.146519	0.649549
Sdccag3	endosome associated trafficking regulator 1	3553.54	0.142282	0.142282	0.0486759	51.7872	1.97142		-0.125673	0.697148
LOC102549608	uncharacterized	211.431	-0.265219	0.265219	0.0486972	51.7872	-1.97123		-0.415069	0.179683
LOC100910419	uncharacterized	22.6016	0.206455	0.206455	0.0486985	51.7872	1.97122		0.0839224	0.7954
Dguok	deoxyguanosine kinase	1511.85	0.150734	0.150734	0.0487876	51.8141	1.97044		0.16805	0.601622
Tmed7	transmembrane p24 trafficking protein 7	7494.97	-0.106098	0.106098	0.0487967	51.8141	-1.97036		0.0777354	0.810231
Tmem232	transmembrane protein 232	42.8497	0.265403	0.265403	0.0488045	51.8141	1.9703		0.529788	0.0764638
Mei4	meiotic double-stranded break formation protein 4	207.582	0.265217	0.265217	0.0488513	51.8351	1.96989		0.247455	0.438088
Wdr17	WD repeat domain 17	1867.28	0.220641	0.220641	0.0489042	51.8627	1.96943		0.398898	0.19897
Tmem178a	transmembrane protein 178A	2017	0.220257	0.220257	0.0491224	52.0652	1.96753		0.27997	0.378125
LOC102549498	uncharacterized	216.601	0.209265	0.209265	0.0491493	52.0652	1.96729		-0.127746	0.692366
Ccdc64	BICD family like cargo adaptor 1	4337.5	0.143031	0.143031	0.0492881	52.1387	1.96609		-0.121065	0.707813										Ccdc64
R3hdm1	R3H domain containing 1	7779.45	0.163554	0.163554	0.0492881	52.1387	1.96609		-0.0102039	0.974892
Glrx5	glutaredoxin 5	1045.98	-0.131934	0.131934	0.0492999	52.1387	-1.96599		-0.301795	0.340417
Papss1	3'-phosphoadenosine 5'-phosphosulfate synthase 1	6270.31	-0.122673	0.122673	0.0493501	52.1631	-1.96555		-0.61534	0.0331864
Kcnq3	potassium voltage-gated channel subfamily Q member 3	7040.04	0.247335	0.247335	0.0494336	52.2006	1.96483		-0.171167	0.594796
Adal	adenosine deaminase-like	1063.57	0.165436	0.165436	0.0494397	52.2006	1.96478		-0.169933	0.597495
Dos	CACN subunit beta associated regulatory protein	39260.5	-0.190296	0.190296	0.0495096	52.2171	-1.96418		-0.28872	0.362756
Zcwpw2	zinc finger CW-type and PWWP domain containing 2	794.525	0.160864	0.160864	0.0495247	52.2171	1.96405		-0.0999592	0.757255
Crls1	cardiolipin synthase 1	1283.93	0.107347	0.107347	0.0495997	52.2171	1.9634		0.355457	0.256835
Lair1	leukocyte-associated immunoglobulin-like receptor 1	574.813	0.261981	0.261981	0.0496218	52.2171	1.96321		0.0819739	0.800064													Lair1
LOC103691088	transcription elongation factor B polypeptide 1 pseudogene	70.9959	-0.261771	0.261771	0.0496239	52.2171	-1.96319		-0.25144	0.430503
Gpr56	adhesion G protein-coupled receptor G1	19454.8	-0.147917	0.147917	0.049639	52.2171	-1.96306		0.169542	0.598351
Tm9sf3	transmembrane 9 superfamily member 3	13836.2	-0.0765911	0.0765911	0.0496837	52.2171	-1.96268		-0.347921	0.267772
Cyb561a3	cytochrome b561 family, member A3	621.972	0.252124	0.252124	0.0496854	52.2171	1.96266		0.204285	0.52421
Slc18a2	solute carrier family 18 member A2	886.764	0.152796	0.152796	0.0497062	52.2171	1.96248		-0.0115166	0.971663					SLC18A2
Gjc2	gap junction protein, gamma 2	4282.89	-0.257831	0.257831	0.0497422	52.2171	-1.96217		-0.614181	0.0336135												Gjc2
Hormad1	HORMA domain containing 1	79.2816	0.251512	0.251512	0.049793	52.2171	1.96174		-0.0124723	0.969313
LOC103691013	uncharacterized	567.081	-0.175784	0.175784	0.0498058	52.2171	-1.96163		-0.225741	0.480521
RGD1564324	similar to dehydrogenase/reductase member 2	30.6163	0.235813	0.235813	0.0498081	52.2171	1.96161		0.61308	0.0340227
Fyn	FYN proto-oncogene, Src family tyrosine kinase	10714.4	-0.124426	0.124426	0.0498901	52.2746	-1.9609		0.108943	0.736096				FYN	FYN
