# Supplementary material for: Alcohol Dependence in Rats Is Associated with Global Changes in Gene Expression in the Central Amygdala
Source: Brain Sci. 2021 Aug 29;11(9):1149. doi: 10.3390/brainsci11091149 (PMC8468792; doi:10.3390/brainsci11091149)
Supplement: Supplementary file 1 [file brainsci-11-01149-s001.zip › Supplemental_Table_2.xlsx]

## Sheet: Over-representation Analysis
Source	Category	Term	SigGenes	CategoryGenes	P.value	Adjusted.P.value	Z.score	Combined.Score	Genes
Enrichr	GO_Biological_Process_2015	lipid biosynthetic process (GO:0008610)	74	491	1.42e-06	0.00250632	-2.38391	14.2771	SLC25A1;PI4K2B;GAL3ST1;SLC44A4;PGAP2;PIGQ;INPPL1;LPCAT1;MSMO1;BRCA1;TFCP2L1;TAZ;PIGV;FGF2;PLB1;TM7SF2;NSDHL;SMPD4;SMPD1;CCDC97;ELOVL1;PCYT2;SYK;HMGCS1;SPHK2;PLA2G4E;ACSL5;ELOVL6;CH25H;PHOSPHO1;GPD1;CRH;PIK3C3;MVD;ST6GALNAC5;CERS2;IDI1;MTMR2;MVK;FAXDC2;ALOX15;LPL;PLA2G3;PLD4;HSD17B12;HMGCR;PIK3R1;PTPLB;PLD1;ACACB;MTMR7;UGT8;HSD11B2;EBP;RDH10;ALOX5;PDSS2;CDIPT;FDFT1;FDPS;SRD5A1;DHCR24;CRLS1;ACER2;S…
Enrichr	GO_Biological_Process_2015	extracellular matrix organization (GO:0030198)	59	359	1.57e-06	0.00250632	-2.37829	14.2435	ITGB1;ERO1LB;ELN;COL12A1;POMT1;ICAM2;DMP1;OLFML2A;FGF2;LOXL1;ADAMTS4;EFEMP1;CDH1;ADAMTSL4;BSG;KDR;MMP2;ADAMTS20;MMP14;ADAM17;SFRP2;COL4A2;LOX;COL4A1;CRISPLD2;MMP15;COL6A1;PECAM1;COL4A5;VWA1;ADAM8;ITGA5;MATN4;ENG;PLEC;COL15A1;FOXC1;NDNF;TNFRSF11B;HSD17B12;NID1;NID2;COL19A1;VTN;SERPINH1;VCAM1;FOXF2;TGFB3;COL22A1;SULF2;COL1A1;MYO1E;COL3A1;COL1A2;P4HA1;COL5A3;COL9A3;P4HB;RECK
Enrichr	GO_Biological_Process_2015	extracellular structure organization (GO:0043062)	59	360	1.7e-06	0.00250632	-2.37799	14.2416	ITGB1;ERO1LB;ELN;COL12A1;POMT1;ICAM2;DMP1;OLFML2A;FGF2;LOXL1;ADAMTS4;EFEMP1;CDH1;ADAMTSL4;BSG;KDR;MMP2;ADAMTS20;MMP14;ADAM17;SFRP2;COL4A2;LOX;COL4A1;MMP15;CRISPLD2;COL6A1;PECAM1;COL4A5;VWA1;ADAM8;ITGA5;MATN4;ENG;PLEC;COL15A1;FOXC1;NDNF;TNFRSF11B;HSD17B12;NID1;NID2;COL19A1;VTN;SERPINH1;VCAM1;FOXF2;TGFB3;COL22A1;SULF2;COL1A1;MYO1E;COL3A1;COL1A2;P4HA1;COL5A3;COL9A3;P4HB;RECK
Enrichr	GO_Biological_Process_2015	sterol biosynthetic process (GO:0016126)	15	39	6.29e-06	0.00605233	-2.33031	11.9016	IDI1;FDPS;MVK;HMGCS1;MSMO1;DHCR24;HMGCR;TM7SF2;SQLE;CH25H;NSDHL;EBP;MVD;DHCR7;FDFT1
Enrichr	GO_Biological_Process_2015	cholesterol biosynthetic process (GO:0006695)	14	34	6.83e-06	0.00605233	-2.39632	12.2387	IDI1;FDPS;MVK;HMGCS1;MSMO1;DHCR24;HMGCR;TM7SF2;SQLE;NSDHL;EBP;MVD;DHCR7;FDFT1
Enrichr	GO_Biological_Process_2015	positive regulation of MAPK cascade (GO:0043410)	60	395	1.14e-05	0.00843255	-2.45334	11.7163	ITGB1;FLT1;DUSP19;FZD10;DUSP15;FGF2;IGF1R;CTGF;SOX2;EDNRA;FFAR4;KDR;PROK2;CD36;MAP3K6;IL6R;PDGFRB;KSR1;SYK;EDN3;GPR37L1;WNT16;ADORA2B;IL1B;ADAM8;SHC2;ALOX15;LPAR1;FPR1;CXCR4;NOD1;NOD2;HMGCR;RAP1A;NTF3;UBC;DVL2;PLCG1;CCL19;MAP4K5;XDH;SASH1;MAP2K5;GADD45B;PDE6G;TGFB3;GADD45A;FZD4;INSR;SEMA4C;OSM;IGF2;PTPN11;DAB2;IL6;TAB2;LTBR;TEK;CD24;NODAL
Enrichr	GO_Biological_Process_2015	axon ensheathment (GO:0008366)	18	62	1.94e-05	0.0107433	-2.14999	9.7469	NKX6-2;GAL3ST1;KCNJ10;PLLP;LPAR1;SIRT2;KLK6;CLDN11;GJC3;NFASC;PRX;NTF3;PLP1;MAL;TSPAN2;MBP;ASPA;SERINC5
Enrichr	GO_Biological_Process_2015	ensheathment of neurons (GO:0007272)	18	62	1.94e-05	0.0107433	-2.14694	9.7331	GAL3ST1;NKX6-2;KCNJ10;PLLP;LPAR1;SIRT2;KLK6;CLDN11;GJC3;NFASC;PRX;NTF3;PLP1;MAL;TSPAN2;MBP;ASPA;SERINC5
Enrichr	GO_Biological_Process_2015	response to oxygen levels (GO:0070482)	43	259	3.25e-05	0.0159988	-2.49205	10.3052	OPRD1;RYR1;CDKN1A;ALAS2;IREB2;LPAR1;CXCR4;HIF3A;LIMD1;ETS1;CTGF;HSD11B2;EDNRA;PDPN;UBC;VHL;PDK1;NKX3-1;PDGFRB;CASR;VCAM1;UBE2B;TGFB3;CAV1;MMP2;S100B;SIRT2;TGFBR3;MMP14;ADAM17;CXCL12;RGCC;TH;DDIT4;LTA;ADAM8;ATM;P4HB;TEK;PPARA;CD24;TLR2;ENG
Enrichr	GO_Biological_Process_2015	phospholipid metabolic process (GO:0006644)	45	288	7.79e-05	0.0318009	-2.32206	8.00706	IDI1;PI4K2B;SMG1;MTMR2;MVK;SLC44A4;PGAP2;PIGQ;ALOX15;LPCAT1;INPPL1;PLA2G3;PLD4;LPL;DBI;PIK3R1;TAZ;PLD1;PIGV;FGF2;PLB1;MTMR7;INPP5B;SMPD4;SMPD1;ENPP2;PLCG1;CDIPT;FDFT1;PDGFRB;FDPS;PCYT2;SPHK2;PLA2G4E;CRLS1;SH3YL1;PHOSPHO1;FABP5;GPD1;PEMT;PIK3C3;ATM;MVD;SERINC5;PNPLA2
Enrichr	GO_Biological_Process_2015	glycerolipid biosynthetic process (GO:0045017)	35	202	8.17e-05	0.0318009	-2.23411	7.70379	SLC25A1;PI4K2B;MTMR2;SLC44A4;PGAP2;PIGQ;ALOX15;INPPL1;LPCAT1;PLA2G3;PLD4;LPL;HSD17B12;PIK3R1;TAZ;PLD1;FGF2;PIGV;PLB1;MTMR7;CDIPT;ELOVL1;PCYT2;PLA2G4E;ACSL5;ELOVL6;CRLS1;SH3YL1;PHOSPHO1;FABP5;GPD1;PEMT;PIK3C3;ATM;PNPLA2
Enrichr	GO_Biological_Process_2015	brain development (GO:0007420)	33	187	9.51e-05	0.0318009	-2.28155	7.86737	FOXC1;SLC23A1;TULP3;CXCR4;FZD10;IGF1R;ACAT1;NTF3;S1PR1;TSPAN2;ALX1;BAK1;NKX2-2;H3F3B;HMGCS1;GPR56;FZD4;SPHK2;SHROOM2;FZD9;CTNS;PTPN11;EML1;SFRP4;SFRP2;COL4A1;DDIT4;CD9;ATM;CNTN4;AGTR2;NES;NODAL
Enrichr	GO_Biological_Process_2015	positive regulation of protein serine/threonine kinase activity (GO:0071902)	41	257	0.000107189	0.0318009	-2.34002	8.06899	SHC2;FLT1;FPR1;DUSP19;LPAR1;CXCR4;NOD1;FZD10;NOD2;FGF2;CCND1;UBC;NTF3;DVL2;PROK2;CCL19;MAP3K6;MAP4K5;MAP2K5;SASH1;PDGFRB;GADD45B;EDN3;SYK;GADD45A;TNFSF15;PDE6G;FZD4;TGFB3;INSR;IGF2;PTPN11;DAB2;ADAM17;PSRC1;RGCC;ADORA2B;IL1B;ADAM8;TAB2;CD24
Enrichr	GO_Biological_Process_2015	myelination (GO:0042552)	16	59	0.000109484	0.0318009	-2.12124	7.3146	GAL3ST1;KCNJ10;NKX6-2;PLLP;LPAR1;SIRT2;KLK6;GJC3;NFASC;NTF3;PLP1;MAL;TSPAN2;MBP;ASPA;SERINC5
Enrichr	GO_Biological_Process_2015	small molecule biosynthetic process (GO:0044283)	56	394	0.000111559	0.0318009	-2.3464	8.09098	SLC44A4;MSMO1;BRCA1;FGF2;TM7SF2;NSDHL;PNP;ATIC;ENOPH1;GAMT;ELOVL1;SYK;HMGCS1;GPT2;ELOVL6;KMO;CH25H;PHOSPHO1;MTAP;PADI2;MVD;ALDH9A1;IDI1;KDM3A;MVK;SLC35D1;PADI6;FAXDC2;ALOX15;LPL;HSD17B12;HMGCR;PTPLB;ACACB;ACAT1;EBP;MAT2A;RDH10;ALOX5;PDSS2;FDFT1;FDPS;ASNS;DHCR24;PER2;ACER2;SQLE;FA2H;GCLC;FABP5;CTH;PLP1;PEMT;ADCK3;DHCR7;CDO1
Enrichr	GO_Biological_Process_2015	phospholipid biosynthetic process (GO:0008654)	35	206	0.000114883	0.0318009	-2.20105	7.58979	IDI1;PI4K2B;MTMR2;MVK;SLC44A4;PGAP2;PIGQ;ALOX15;LPCAT1;INPPL1;PLA2G3;PLD4;PIK3R1;TAZ;PLD1;PIGV;FGF2;PLB1;MTMR7;CDIPT;FDPS;PCYT2;SPHK2;PLA2G4E;CRLS1;SH3YL1;PHOSPHO1;FABP5;GPD1;PEMT;PIK3C3;ATM;MVD;SERINC5;PNPLA2
Enrichr	GO_Biological_Process_2015	collagen catabolic process (GO:0030574)	18	74	0.000136321	0.0335604	-2.12324	7.20716	COL15A1;MMP2;COL12A1;COL19A1;KLK6;MRC2;COL1A1;MMP14;ADAM17;COL3A1;COL1A2;COL4A2;MMP15;COL4A1;COL5A3;COL6A1;COL4A5;COL9A3
Enrichr	GO_Biological_Process_2015	glycerolipid metabolic process (GO:0046486)	45	296	0.000136393	0.0335604	-2.2877	7.76538	SLC25A1;PI4K2B;SMG1;MTMR2;SLC44A4;PGAP2;PIGQ;ALOX15;LPCAT1;INPPL1;PLA2G3;PLD4;LPL;DBI;HSD17B12;PIK3R1;TAZ;PLD1;PIGV;FGF2;PLB1;MTMR7;INPP5B;SMPD4;ENPP2;CDIPT;PDGFRB;ELOVL1;PCYT2;PLA2G4E;CAV1;ACSL5;PTPN11;ELOVL6;APOA5;CRLS1;SH3YL1;PHOSPHO1;FABP5;GPD1;PEMT;PIK3C3;ATM;SERINC5;PNPLA2
Enrichr	GO_Biological_Process_2015	response to decreased oxygen levels (GO:0036293)	39	245	0.000162677	0.0379209	-2.44059	7.98622	RYR1;OPRD1;ALAS2;IREB2;CXCR4;HIF3A;LIMD1;ETS1;CTGF;HSD11B2;EDNRA;UBC;VHL;NKX3-1;PDK1;CASR;VCAM1;UBE2B;TGFB3;CAV1;MMP2;S100B;SIRT2;TGFBR3;MMP14;ADAM17;CXCL12;RGCC;TH;DDIT4;LTA;ATM;ADAM8;TEK;P4HB;PPARA;CD24;TLR2;ENG
Enrichr	GO_Biological_Process_2015	collagen metabolic process (GO:0032963)	19	83	0.000177336	0.0392711	-2.12284	6.87221	COL15A1;MMP2;COL12A1;COL19A1;KLK6;MRC2;COL1A1;MMP14;COL3A1;ADAM17;COL1A2;COL4A2;MMP15;COL4A1;COL5A3;COL6A1;SERPINH1;COL4A5;COL9A3
Enrichr	GO_Biological_Process_2015	positive regulation of MAP kinase activity (GO:0043406)	33	197	0.000223911	0.0467757	-2.23677	6.84986	SHC2;FLT1;FPR1;DUSP19;LPAR1;CXCR4;NOD1;FZD10;NOD2;FGF2;UBC;NTF3;DVL2;PROK2;CCL19;MAP3K6;MAP4K5;MAP2K5;SASH1;PDGFRB;SYK;EDN3;PDE6G;FZD4;TGFB3;INSR;PTPN11;DAB2;ADORA2B;IL1B;ADAM8;TAB2;CD24
Enrichr	GO_Biological_Process_2015	response to hypoxia (GO:0001666)	38	241	0.000232347	0.0467757	-2.42748	7.4339	OPRD1;RYR1;ALAS2;IREB2;CXCR4;HIF3A;LIMD1;ETS1;HSD11B2;EDNRA;UBC;VHL;PDK1;NKX3-1;CASR;VCAM1;UBE2B;TGFB3;CAV1;MMP2;S100B;SIRT2;TGFBR3;MMP14;ADAM17;CXCL12;RGCC;TH;DDIT4;LTA;ADAM8;ATM;P4HB;TEK;PPARA;CD24;TLR2;ENG
Enrichr	GO_Biological_Process_2015	extracellular matrix disassembly (GO:0022617)	23	116	0.000249952	0.0481321	-2.12951	6.46053	COL15A1;ELN;MMP2;COL12A1;NID1;COL19A1;ADAMTS4;COL1A1;MMP14;COL3A1;ADAM17;COL1A2;COL4A2;CDH1;MMP15;COL4A1;COL5A3;BSG;COL6A1;COL4A5;ADAM8;COL9A3;ENG
Enrichr	GO_Biological_Process_2015	leukocyte migration (GO:0050900)	36	226	0.000282422	0.0521187	-2.21272	6.5369	ITGB1;CX3CR1;FLT1;CXCR4;SLC3A2;PIK3R1;EPX;EPS8;CCL7;NUP85;BSG;S1PR1;FYN;PLCG1;CCL19;CD34;IL6R;SLC16A3;SLC16A1;SYK;EDN3;CAV1;PTPN11;MERTK;COL1A1;MAG;IL6;SLC7A6;COL1A2;PROC;IL1B;PECAM1;ADAM8;ITGA5;TEK;CD244
Enrichr	GO_Biological_Process_2015	multicellular organismal catabolic process (GO:0044243)	18	80	0.000311627	0.0552078	-2.10187	6.08837	COL15A1;MMP2;COL12A1;COL19A1;KLK6;MRC2;COL1A1;MMP14;COL3A1;ADAM17;COL1A2;COL4A2;MMP15;COL4A1;COL5A3;COL6A1;COL4A5;COL9A3
Enrichr	GO_Biological_Process_2015	glycerophospholipid metabolic process (GO:0006650)	36	229	0.000352553	0.0600561	-2.22883	6.26855	PI4K2B;SMG1;MTMR2;SLC44A4;PGAP2;PIGQ;ALOX15;LPCAT1;INPPL1;PLA2G3;PLD4;DBI;PIK3R1;TAZ;PLD1;PIGV;FGF2;PLB1;MTMR7;INPP5B;SMPD4;ENPP2;CDIPT;PDGFRB;PCYT2;PLA2G4E;CRLS1;SH3YL1;PHOSPHO1;FABP5;GPD1;PEMT;PIK3C3;ATM;SERINC5;PNPLA2
Enrichr	GO_Biological_Process_2015	alcohol biosynthetic process (GO:0046165)	21	104	0.000369552	0.060234	-2.16646	6.0867	IDI1;FDPS;MVK;SLC44A4;HMGCS1;MSMO1;DHCR24;HMGCR;FGF2;TM7SF2;ACER2;SQLE;CH25H;NSDHL;PHOSPHO1;EBP;FABP5;PEMT;MVD;DHCR7;FDFT1
Enrichr	GO_Biological_Process_2015	multicellular organismal macromolecule metabolic process (GO:0044259)	19	89	0.000380798	0.060234	-2.11961	5.95507	COL15A1;MMP2;COL12A1;COL19A1;KLK6;MRC2;COL1A1;MMP14;COL3A1;ADAM17;COL1A2;COL4A2;MMP15;COL4A1;COL5A3;COL6A1;SERPINH1;COL4A5;COL9A3
Enrichr	GO_Biological_Process_2015	isoprenoid biosynthetic process (GO:0008299)	9	23	0.000411781	0.0628889	-2.66464	7.37143	IDI1;FDPS;MVK;HMGCS1;RDH10;PDSS2;MVD;HMGCR;FDFT1
Enrichr	GO_Biological_Process_2015	regulation of cell adhesion (GO:0030155)	47	336	0.000528043	0.0771025	-2.38729	6.11771	ITGB1;KANK1;PDE3B;ALOX15;TACSTD2;DMP1;NDNF;HSD17B12;PIK3R1;NID1;VTN;MAPK7;ERBB3;CDH1;ARHGDIA;KDR;S1PR1;IL12A;CD36;RSU1;MAP2K5;TGM2;SEMA4D;SYK;MYO10;GPR56;PLEKHA2;FZD4;TFE3;PTPN11;KLF4;COL1A1;ACER2;DAB2;MMP14;CXCL12;SFRP2;RGCC;BCL6;IL1B;NINJ1;ADAM8;ITGA5;CALR;TEK;NODAL;ENG
Enrichr	GO_Biological_Process_2015	response to radiation (GO:0009314)	58	442	0.000539665	0.0771025	-2.38233	6.10499	ITGB1;CDKN1A;DCLRE1C;OGG1;AQP4;BRCA1;NOC2L;PLB1;RLBP1;GNGT2;FNTA;CCND1;CHEK2;IL12A;JUNB;POLH;SCARA3;TIPIN;HMGCS1;DUSP1;SFRP2;CRY2;RGR;PPEF1;PNLIP;LPL;HMGCR;PIK3R1;CACNA1F;UACA;MTA1;CCL7;RDH10;TP53INP1;TP53BP2;RAD54L;NPHP4;PDE6B;BAK1;ECT2;LDLR;MBD4;VCAM1;KCNJ10;UBE2B;GADD45A;PDE6G;LRRN4;IGF2;ASNS;CTNS;PER1;COL3A1;CXCL12;HIST3H2A;TH;ATM;RAD9A
Enrichr	GO_Biological_Process_2015	regulation of cytokine production (GO:0001817)	62	482	0.000560106	0.0775221	-2.42956	6.21284	SPON2;TRIL;OTUD7B;HSPB1;UBE2L6;BRCA1;EPX;LITAF;FFAR4;IL12A;CD36;LRRFIP1;UBASH3A;CD34;IL6R;SRGN;CCBE1;SYK;RSAD2;IL15;ANXA4;IRAK3;TMEM173;ADAM17;AIM2;ADORA2B;IL1B;LTA;BTK;ADAM8;AGTR2;RAB7B;TRIB2;TLR2;CEBPB;NOD1;PIK3R1;NOD2;HSPD1;UBC;S1PR3;CCL19;IL12RB1;MAP2K5;AFAP1L2;TNFSF15;TGFB3;GLMN;ISG15;KLF4;KLF2;SULF2;BST2;NFKBIA;PER1;IL6;RGCC;BCL6;CD28;CD24;NODAL;NFKBIB
Enrichr	GO_Biological_Process_2015	regulation of MAP kinase activity (GO:0043405)	40	273	0.000603453	0.0783846	-2.31454	5.89311	SHC2;FLT1;FPR1;DUSP19;LPAR1;CXCR4;NOD1;HMGCR;FZD10;NOD2;FGF2;SMPD1;UBC;NTF3;DVL2;PROK2;CCL19;MAP3K6;MAP4K5;MAP2K5;SASH1;PDGFRB;SYK;EDN3;PDE6G;DUSP1;FZD4;TGFB3;CAV1;INSR;IRAK3;PTPN11;DAB2;SFRP2;ADORA2B;IL1B;ADAM8;TAB2;CD24;TRIB2
Enrichr	GO_Biological_Process_2015	activation of MAPK activity (GO:0000187)	24	133	0.000617207	0.0783846	-2.17746	5.54409	SHC2;SYK;TGFB3;PDE6G;INSR;FPR1;LPAR1;CXCR4;PTPN11;NOD1;NOD2;FGF2;DAB2;ADORA2B;IL1B;UBC;NTF3;PROK2;ADAM8;TAB2;CCL19;MAP3K6;MAP4K5;MAP2K5
Enrichr	GO_Biological_Process_2015	positive regulation of leukocyte mediated immunity (GO:0002705)	17	78	0.000619431	0.0783846	-2.24077	5.70528	SYK;RSAD2;SH2D1A;SH2D1B;NOD2;MR1;PVR;HSPD1;LAMP1;ADORA2B;IL1B;CD28;LTA;IL12A;FCGR1A;IL12RB1;PVRL2
Enrichr	GO_Biological_Process_2015	response to alcohol (GO:0097305)	40	274	0.000643021	0.0791094	-2.35837	5.98301	ITGB1;CDKN1A;OGG1;WFDC1;AQP4;BRCA1;HMGCR;ETS1;CTGF;EPS8;CRHBP;CCND1;CCL7;CDH1;TP53INP1;EIF4EBP1;FYN;BAK1;JUNB;SLC18A2;NKX3-1;NCOA1;PDGFRB;CASR;VCAM1;HMGCS1;IL15;VDR;DUSP1;IGF2;DYNAP;COL1A1;TH;MMP15;CRH;FOSB;TXNIP;AGTR2;CALR;CDO1
Enrichr	GO_Biological_Process_2015	multicellular organismal metabolic process (GO:0044236)	19	94	0.000682306	0.081598	-2.07595	5.20222	COL15A1;MMP2;COL12A1;COL19A1;KLK6;MRC2;COL1A1;MMP14;COL3A1;ADAM17;COL1A2;COL4A2;MMP15;COL4A1;COL5A3;COL6A1;SERPINH1;COL4A5;COL9A3
Enrichr	GO_Biological_Process_2015	positive regulation of stress-activated MAPK cascade (GO:0032874)	22	118	0.000700096	0.081598	-2.12623	5.32822	GADD45B;SYK;GADD45A;FZD4;SEMA4C;DUSP19;NOD1;HMGCR;FZD10;NOD2;DUSP15;WNT16;CTGF;DAB2;IL1B;DVL2;LTBR;CCL19;MAP3K6;MAP4K5;XDH;SASH1
Enrichr	GO_Biological_Process_2015	positive regulation of stress-activated protein kinase signaling cascade (GO:0070304)	22	119	0.00077229	0.0858133	-2.12869	5.22716	GADD45B;SYK;GADD45A;FZD4;SEMA4C;DUSP19;NOD1;HMGCR;FZD10;NOD2;DUSP15;WNT16;CTGF;DAB2;IL1B;DVL2;LTBR;CCL19;MAP3K6;MAP4K5;XDH;SASH1
Enrichr	GO_Biological_Process_2015	glycerophospholipid biosynthetic process (GO:0046474)	29	178	0.000775013	0.0858133	-2.13725	5.24818	PI4K2B;MTMR2;SLC44A4;PGAP2;PIGQ;ALOX15;INPPL1;LPCAT1;PLA2G3;PLD4;PIK3R1;TAZ;PLD1;FGF2;PIGV;PLB1;MTMR7;CDIPT;PCYT2;PLA2G4E;CRLS1;SH3YL1;PHOSPHO1;FABP5;GPD1;PEMT;PIK3C3;ATM;PNPLA2
Enrichr	GO_Biological_Process_2015	endodermal cell differentiation (GO:0035987)	9	26	0.000845676	0.0904857	-2.29476	5.51331	VTN;MMP14;COL4A2;MMP15;MMP2;COL6A1;COL12A1;ITGA5;NODAL
Enrichr	GO_Biological_Process_2015	morphogenesis of a branching epithelium (GO:0061138)	27	162	0.000858071	0.0904857	-2.15423	5.17568	CLIC4;FLT1;HHIP;LRP5;CXCR4;FGF2;GLI3;SOX2;DLL4;EDNRA;RDH10;RSPO2;KDR;SOX8;TGM2;NKX3-1;CASR;VDR;NCOA3;CTNNBIP1;TBX3;MMP14;IL6;CXCL12;SFRP2;COL4A1;ENG
Enrichr	GO_Biological_Process_2015	positive regulation of cell migration (GO:0030335)	40	280	0.000932401	0.0960373	-2.3778	5.57123	ITGB1;FLT1;LPAR1;HSPB1;PIK3R1;FGF2;ETS1;IGF1R;AMOT;VTN;EDNRA;CCL7;PDPN;NTF3;KDR;S1PR1;PLCG1;CCL19;IL6R;SASH1;PDGFRB;CCBE1;SUN2;SEMA6A;SEMA4D;EDN3;INSR;RRAS2;COL1A1;PTP4A1;MMP14;IL6;ADAM17;DAB2;CXCL12;ADAM8;ITGA5;CALR;TEK;TLR2
Enrichr	GO_Biological_Process_2015	positive regulation of defense response (GO:0031349)	39	272	0.0010097	0.101591	-2.32732	5.32211	COLEC12;TRIL;NOD1;NOD2;PVR;HSPD1;EDNRA;MAPK7;LAMP1;UBC;IL12A;CD36;FCGR1A;TGM2;IL15;MMP2;SH2D1A;SH2D1B;OSM;IRAK3;IRAK4;TMEM173;NFKBIA;IL6;AIM2;ADORA2B;IL1B;CRH;LTA;BTK;CD28;SARM1;PIK3C3;ADAM8;TAB2;PIK3AP1;PVRL2;TLR2;NFKBIB
Enrichr	GO_Biological_Process_2015	regulation of protein serine/threonine kinase activity (GO:0071900)	54	416	0.0010322	0.101591	-2.28997	5.23671	CDKN1C;CDKN1A;FLT1;DUSP19;HSPB1;FZD10;FGF2;CCND1;SMPD1;CHORDC1;PROK2;MAP3K6;PDGFRB;EDN3;SYK;DUSP1;IRAK3;ADAM17;PSRC1;SFRP2;ADORA2B;IL1B;ADAM8;TRIB2;SHC2;LRP5;FPR1;LPAR1;CXCR4;NOD1;HMGCR;NOD2;UBC;NTF3;DVL2;CCL19;MAP4K5;MAP2K5;SASH1;GADD45B;GADD45A;TNFSF15;PDE6G;FZD4;TGFB3;CAV1;INSR;IGF2;PTPN11;DAB2;RGCC;WEE2;TAB2;CD24
Enrichr	GO_Biological_Process_2015	response to steroid hormone (GO:0048545)	49	369	0.00112653	0.108465	-2.34035	5.19867	CDKN1A;THRB;OGG1;WFDC1;AQP4;BRCA1;ETS1;GLI3;CTGF;CRHBP;CCND1;JUNB;SLC18A2;NKX3-1;NCOA1;PDGFRB;DUSP1;SERPINB9;MMP14;LOX;MMP15;CRH;TXNIP;AGTR2;PPARA;ENG;TLR2;ABCG2;TNFRSF11B;HSD11B2;NKX2-2;KCNJ10;TGFB3;VDR;CAV1;IDH1;IGF2;NR1D2;S100B;COL1A1;NR4A1;IL6;NR6A1;TH;FOSB;CALR;TEK;CDO1;CD24
Enrichr	GO_Biological_Process_2015	reproductive structure development (GO:0048608)	38	265	0.00116209	0.109049	-2.2671	5.02381	CDKN1C;FOXC1;RNF38;FZD10;PCDH12;RBPJ;YBX3;SOX2;NSDHL;PEG10;RDH10;TNFSF10;KDR;SOX8;BAK1;AMH;INSL3;JUNB;NKX3-1;NCOA1;NFE2;FOXF2;HMGCS1;IDH1;NCOA3;NCOA4;FZD9;PTPN11;DHCR24;MERTK;TBX3;BMP5;FANCF;SFRP4;MMP14;SFRP2;COL9A3;NODAL
Enrichr	GO_Biological_Process_2015	organic hydroxy compound biosynthetic process (GO:1901617)	27	166	0.00118183	0.109049	-2.17278	4.8148	IDI1;PMEL;MVK;SLC44A4;ALOX15;MSMO1;HMGCR;FGF2;TM7SF2;NSDHL;EBP;FDFT1;FDPS;HMGCS1;DHCR24;PER2;ACER2;SQLE;CH25H;PHOSPHO1;FABP5;TH;PEMT;MVD;DHCR7;AGTR2;ALDH9A1
Enrichr	GO_Biological_Process_2015	branching morphogenesis of an epithelial tube (GO:0048754)	24	141	0.00126025	0.109523	-2.10644	4.65865	CASR;CLIC4;FLT1;VDR;HHIP;NCOA3;CTNNBIP1;LRP5;CXCR4;FGF2;TBX3;GLI3;SOX2;DLL4;MMP14;EDNRA;CXCL12;SFRP2;COL4A1;RDH10;RSPO2;KDR;ENG;NKX3-1
Enrichr	GO_Biological_Process_2015	steroid biosynthetic process (GO:0006694)	20	108	0.00128895	0.109523	-2.1061	4.6579	IDI1;FDPS;MVK;HMGCS1;SRD5A1;MSMO1;DHCR24;HMGCR;HSD17B12;TFCP2L1;TM7SF2;SQLE;CH25H;HSD11B2;NSDHL;EBP;CRH;MVD;DHCR7;FDFT1
Enrichr	GO_Biological_Process_2015	positive regulation of lymphocyte mediated immunity (GO:0002708)	15	69	0.00129534	0.109523	-2.14028	4.7335	RSAD2;SH2D1A;SH2D1B;NOD2;MR1;PVR;HSPD1;LAMP1;IL1B;CD28;LTA;IL12A;FCGR1A;IL12RB1;PVRL2
Enrichr	GO_Biological_Process_2015	response to mineralocorticoid (GO:0051385)	9	28	0.00130134	0.109523	-2.25087	4.97808	CDKN1A;KCNJ10;TH;CCND1;CRH;FOSB;JUNB;SLC18A2;CTGF
Enrichr	GO_Biological_Process_2015	positive regulation of immune effector process (GO:0002699)	23	133	0.00131061	0.109523	-2.19941	4.86428	SPON2;SYK;RSAD2;SH2D1A;SH2D1B;NOD2;MR1;PVR;HSPD1;IL6;LAMP1;ADORA2B;HLX;IL1B;CD28;LTA;IL12A;CD36;CCL19;FCGR1A;IL12RB1;PVRL2;TLR2
Enrichr	GO_Biological_Process_2015	positive regulation of cellular component movement (GO:0051272)	41	296	0.00137382	0.112679	-2.36813	5.17013	ITGB1;FLT1;LPAR1;HSPB1;PIK3R1;FGF2;ETS1;IGF1R;AMOT;VTN;EDNRA;CCL7;PDPN;NTF3;KDR;S1PR1;PLCG1;CCL19;IL6R;SASH1;PDGFRB;CCBE1;SUN2;SEMA6A;SEMA4D;EDN3;INSR;RRAS2;COL1A1;PTP4A1;IL6;MMP14;DAB2;ADAM17;CXCL12;BCL6;ADAM8;ITGA5;CALR;TEK;TLR2
Enrichr	GO_Biological_Process_2015	positive regulation of cell motility (GO:2000147)	40	287	0.00141011	0.113553	-2.34827	5.10864	ITGB1;FLT1;LPAR1;HSPB1;PIK3R1;FGF2;ETS1;IGF1R;AMOT;VTN;EDNRA;CCL7;PDPN;NTF3;KDR;S1PR1;PLCG1;CCL19;IL6R;SASH1;PDGFRB;CCBE1;SUN2;SEMA6A;SEMA4D;EDN3;INSR;RRAS2;COL1A1;PTP4A1;IL6;ADAM17;DAB2;MMP14;CXCL12;ADAM8;ITGA5;CALR;TEK;TLR2
Enrichr	GO_Biological_Process_2015	morphogenesis of a branching structure (GO:0001763)	27	170	0.00160646	0.127054	-2.13874	4.41253	CLIC4;FLT1;HHIP;LRP5;CXCR4;FGF2;GLI3;SOX2;DLL4;EDNRA;RDH10;RSPO2;KDR;SOX8;TGM2;NKX3-1;CASR;VDR;NCOA3;CTNNBIP1;TBX3;MMP14;IL6;SFRP2;CXCL12;COL4A1;ENG
Enrichr	GO_Biological_Process_2015	regulation of vasculature development (GO:1901342)	30	197	0.00163803	0.127086	-2.17743	4.49181	CX3CR1;FLT1;PDE3B;HSPB1;BRCA1;THBS2;FGF2;ETS1;AMOT;TMEM100;DLL4;RAP1A;MAPK7;KDR;PLCG1;CD34;XDH;MAP2K5;SASH1;CCBE1;WARS;KLF4;IL6;SFRP2;LRG1;RGCC;COL4A2;IL1B;TEK;NODAL
Enrichr	GO_Biological_Process_2015	organophosphate biosynthetic process (GO:0090407)	55	436	0.00166426	0.127086	-2.29339	4.73101	SLC35B2;PI4K2B;MOCS3;SLC44A4;PGAP2;PIGQ;LPCAT1;INPPL1;TAZ;PIGV;PFAS;FGF2;PLB1;GMPPB;PNP;ATIC;PPAT;GNPNAT1;TK2;UPP1;PCYT2;SPHK2;PLA2G4E;DCAKD;NME5;KMO;ATP5J2;PHOSPHO1;GPD1;CMPK1;PIK3C3;MVD;IDI1;MTMR2;MVK;SLC35D1;ALOX15;PLA2G3;AK3;PLD4;PIK3R1;PLD1;ACACB;MTMR7;PAPSS1;DGUOK;CDIPT;FDPS;CRLS1;SH3YL1;FABP5;PEMT;ATM;SERINC5;PNPLA2
Enrichr	GO_Biological_Process_2015	positive regulation of cell adhesion (GO:0045785)	27	171	0.00173115	0.129953	-2.24827	4.58777	ITGB1;ALOX15;DMP1;NDNF;HSD17B12;NID1;VTN;KDR;IL12A;CD36;RSU1;TGM2;SYK;MYO10;GPR56;PLEKHA2;TFE3;DAB2;CXCL12;SFRP2;IL1B;NINJ1;ADAM8;ITGA5;TEK;CALR;NODAL
Enrichr	GO_Biological_Process_2015	hemopoiesis (GO:0030097)	18	95	0.00176496	0.130283	-2.05576	4.18974	KMT2A;ZBTB16;GLRX5;LMO2;RTKN2;TTC7A;TAZ;KLF4;ZFP36L2;KLF1;TNRC6C;TGFBR3;MYO1E;LYL1;EBP;KDR;TEK;CD34
Enrichr	GO_Biological_Process_2015	blood vessel maturation (GO:0001955)	5	8	0.00179517	0.130341	-0.653614	1.3318	LYL1;CDH5;MMP2;S1PR1;RECK
Enrichr	GO_Biological_Process_2015	regulation of lipid metabolic process (GO:0019216)	35	245	0.00188471	0.134635	-2.27149	4.55476	CRTC3;FLT1;PDE3B;LPCAT1;FITM2;BRCA1;NOD2;PIK3R1;FGF2;IGF1R;SEC14L2;FAM132B;PDK4;CCL19;LDLR;PDK1;PDGFRB;VDR;CAV1;IGF2;NR1D2;EDF1;KLF4;APOA5;DKK3;BMP5;RBL2;CCKBR;IL1B;THRSP;TEK;DHCR7;PPARA;ABCG1;PNPLA2
Enrichr	GO_Biological_Process_2015	response to ketone (GO:1901654)	19	105	0.00212217	0.147909	-2.12627	4.06363	NCOA1;CDKN1A;DUSP1;TGFB3;CAV1;TGFBR3;CCND1;TH;CRH;FOSB;TXNIP;CCL19;CALR;AGTR2;JUNB;SLC18A2;TLR2;NKX3-1;NKX2-2
Enrichr	GO_Biological_Process_2015	positive regulation of locomotion (GO:0040017)	41	304	0.00213732	0.147909	-2.31864	4.43127	ITGB1;FLT1;LPAR1;HSPB1;PIK3R1;FGF2;ETS1;IGF1R;AMOT;VTN;EDNRA;CCL7;PDPN;NTF3;KDR;S1PR1;PLCG1;CCL19;IL6R;SASH1;PDGFRB;CCBE1;SUN2;CASR;SEMA6A;SEMA4D;EDN3;INSR;RRAS2;COL1A1;PTP4A1;IL6;ADAM17;DAB2;MMP14;CXCL12;ADAM8;ITGA5;CALR;TEK;TLR2
Enrichr	GO_Biological_Process_2015	Ras protein signal transduction (GO:0007265)	24	148	0.00223173	0.152067	-2.00038	3.76759	SHC2;RALA;CDKN1A;KSR1;GPR56;RRAS2;DHCR24;PLD1;FGF2;EPS8;EDNRA;RAP1A;COL1A2;BCL6;ARHGDIA;CDC42EP4;RHOJ;RSU1;GRAP;RAPGEF6;RREB1;CTNNAL1;RALGDS;LAT
Enrichr	GO_Biological_Process_2015	response to estrogen (GO:0043627)	26	166	0.00230175	0.154461	-2.16298	4.04005	OGG1;WFDC1;AQP4;TNFRSF11B;BRCA1;ETS1;GLI3;CTGF;CRHBP;CCND1;NCOA1;PDGFRB;DUSP1;TGFB3;CAV1;IGF2;SERPINB9;COL1A1;MMP14;TH;MMP15;CRH;TXNIP;TEK;CALR;CD24
Enrichr	GO_Biological_Process_2015	response to peptide (GO:1901652)	49	384	0.00235963	0.155195	-2.28015	4.24809	GLP1R;PDE3B;INPPL1;FGF2;IGF1R;CTGF;CRHBP;EEF2K;PPAT;BSG;PDK4;TNFSF10;ATP6V1E2;JUNB;CASR;ATP6V0E1;CACYBP;KLF15;CRY2;PIK3C3;PPARA;ATP6V1B1;TLR2;SHC2;LRP5;NOD2;PIK3R1;HSD11B2;EIF4EBP1;FYN;PTPN1;UBE2B;INSR;IGF2;PTPN11;KLF4;GNG12;GNG11;KLF2;KLF1;COL1A1;NFKBIA;FGF17;QDPR;IL6;CXCL12;TH;TEK;CDO1
Enrichr	GO_Biological_Process_2015	regulation of cell-substrate adhesion (GO:0010810)	24	149	0.00241246	0.155195	-2.18843	4.07721	ITGB1;KANK1;PLEKHA2;FZD4;ALOX15;TACSTD2;DMP1;NDNF;PIK3R1;HSD17B12;NID1;COL1A1;ACER2;VTN;DAB2;MMP14;BCL6;NINJ1;KDR;CD36;RSU1;ITGA5;TEK;CALR
Enrichr	GO_Biological_Process_2015	cellular response to vascular endothelial growth factor stimulus (GO:0035924)	8	25	0.00245374	0.155195	-2.24087	4.17492	PDGFRB;DLL4;NR4A1;FLT1;VCAM1;KDR;HSPB1;GAS1
Enrichr	GO_Biological_Process_2015	regulation of lipid storage (GO:0010883)	10	38	0.00251002	0.155195	-2.09922	3.911	EHD1;NFKBIA;IL6;LPL;FITM1;FITM2;CD36;PPARA;ABCG1;PNPLA2
Enrichr	GO_Biological_Process_2015	vasculogenesis (GO:0001570)	14	67	0.00254727	0.155195	-2.02842	3.7791	FZD4;CAV1;GLMN;WARS2;ZFP36L1;AMOT;TMEM100;MYO1E;IFT43;SOX18;KDR;JUNB;TEAD2;ENG
Enrichr	GO_Biological_Process_2015	positive regulation of JNK cascade (GO:0046330)	19	107	0.00255796	0.155195	-2.0436	3.80739	GADD45B;SYK;FZD4;GADD45A;DUSP19;NOD1;FZD10;NOD2;DUSP15;WNT16;CTGF;DAB2;IL1B;DVL2;LTBR;CCL19;MAP3K6;MAP4K5;SASH1
Enrichr	GO_Biological_Process_2015	cholesterol metabolic process (GO:0008203)	19	107	0.00255796	0.155195	-2.01533	3.75472	IDI1;FDPS;CUBN;MVK;HMGCS1;LRP5;MSMO1;DHCR24;HMGCR;TM7SF2;SQLE;CH25H;NSDHL;EBP;MVD;DHCR7;LDLR;ABCG1;FDFT1
Enrichr	GO_Biological_Process_2015	negative regulation of interleukin-8 production (GO:0032717)	6	14	0.00268652	0.160792	-1.84224	3.36697	ADAM17;ANXA4;OTUD7B;KLF4;IL6R;MAP2K5
Enrichr	GO_Biological_Process_2015	positive regulation of sequence-specific DNA binding transcription factor activity (GO:0051091)	31	214	0.00275489	0.162685	-2.06069	3.74208	OPRD1;CRTC2;CRTC3;TRIM52;TRADD;LRP5;NOD1;NOD2;ABRA;UBC;DVL2;AMH;IL6R;NKX2-2;NPM1;FZD4;IRAK3;NFKBIA;TGFBR3;IL6;RGCC;AIM2;IL1B;CTH;BTK;ADAM8;TAB2;RAB7B;NODAL;TLR2;NFKBIB
Enrichr	GO_Biological_Process_2015	response to oxidative stress (GO:0006979)	39	290	0.00282752	0.164778	-2.1987	3.9646	PPP1R15B;NDUFA12;OGG1;MGST1;HBB;LPO;EPX;UACA;ETS1;MAPK7;TP53INP1;BAK1;CCL19;CD36;ECT2;PRODH;MICB;PDK1;PDGFRB;SCARA3;PLEKHA1;DUSP1;IDH1;GPX8;DHCR24;HBA1;KLF4;WNT16;SIRT2;KLF2;COL1A1;MSRA;MMP14;IL6;GCLC;BTK;TXNIP;SGK2;HSPA1A
Enrichr	GO_Biological_Process_2015	positive regulation of protein localization to nucleus (GO:1900182)	16	84	0.00295852	0.16782	-2.04485	3.64978	KANK1;TGFB3;TMEM173;UACA;GLI3;DAB2;IL6;SFRP2;CDH1;IL1B;HCLS1;FYN;CCL19;ECT2;NODAL;TLR2
Enrichr	GO_Biological_Process_2015	alcohol metabolic process (GO:0006066)	44	340	0.00303739	0.16782	-2.15611	3.84836	IDI1;MTMR2;MVK;SLC44A4;LRP5;LPCAT1;INPPL1;PLA2G3;PLD4;MSMO1;DBI;HMGCR;FGF2;PLB1;TM7SF2;MTMR7;INPP5B;EBP;NSDHL;SMPD4;SMPD1;RDH10;ENPP2;PLCG1;GC;ENPP6;LDLR;FDFT1;EPM2A;FDPS;CUBN;HMGCS1;SPHK2;PLA2G4E;DHCR24;ACER2;SQLE;CH25H;PHOSPHO1;FABP5;PEMT;MVD;DHCR7;ABCG1
Enrichr	GO_Biological_Process_2015	regulation of angiogenesis (GO:0045765)	27	179	0.00306344	0.16782	-2.10158	3.75103	CX3CR1;FLT1;PDE3B;HSPB1;BRCA1;THBS2;FGF2;ETS1;AMOT;DLL4;MAPK7;KDR;PLCG1;CD34;MAP2K5;SASH1;CCBE1;WARS;KLF4;IL6;SFRP2;LRG1;RGCC;COL4A2;IL1B;TEK;NODAL
Enrichr	GO_Biological_Process_2015	regulation of stress-activated MAPK cascade (GO:0032872)	26	170	0.00306814	0.16782	-2.14889	3.83548	DUSP19;NOD1;HMGCR;FZD10;NOD2;DUSP15;IGF1R;CTGF;DVL2;CCL19;MAP3K6;MAP4K5;XDH;SASH1;GADD45B;SYK;GADD45A;FZD4;SEMA4C;WNT16;PER1;SFRP4;DAB2;SFRP2;IL1B;LTBR
Enrichr	GO_Biological_Process_2015	positive regulation of NF-kappaB transcription factor activity (GO:0051092)	21	126	0.00306919	0.16782	-1.98867	3.5495	NPM1;TRIM52;TRADD;IRAK3;NOD1;NOD2;NFKBIA;TGFBR3;IL6;AIM2;IL1B;CTH;UBC;BTK;ADAM8;TAB2;AMH;RAB7B;IL6R;TLR2;NFKBIB
Enrichr	GO_Biological_Process_2015	blood vessel development (GO:0001568)	16	85	0.00327749	0.173489	-2.00893	3.51892	NFE2;SPHK2;CHM;RBPJ;TBX3;GLI3;TGFBR3;COL1A1;NSDHL;COL3A1;FOXS1;COL1A2;LOX;DHCR7;JUNB;NKX3-1
Enrichr	GO_Biological_Process_2015	regulation of immune effector process (GO:0002697)	36	264	0.0032836	0.173489	-2.25657	3.95269	SPON2;TRIL;NOD2;PVR;HSPD1;VTN;LAMP1;HLX;IL12A;FYN;CD36;CCL19;IL12RB1;FCGR1A;MICB;SYK;RSAD2;IL15;TGFB3;SH2D1A;SH2D1B;IRAK3;TMEM173;MR1;BST2;PM20D1;IL6;AIM2;BCL6;ADORA2B;IL1B;LTA;BTK;CD28;PVRL2;TLR2
Enrichr	GO_Biological_Process_2015	regulation of stress-activated protein kinase signaling cascade (GO:0070302)	26	171	0.00329038	0.173489	-2.14313	3.754	DUSP19;NOD1;HMGCR;FZD10;NOD2;DUSP15;IGF1R;CTGF;DVL2;CCL19;MAP3K6;MAP4K5;XDH;SASH1;GADD45B;SYK;GADD45A;FZD4;SEMA4C;WNT16;PER1;SFRP4;DAB2;SFRP2;IL1B;LTBR
Enrichr	GO_Biological_Process_2015	purine nucleobase metabolic process (GO:0006144)	10	40	0.00344119	0.176395	-2.05779	3.57032	ADAL;DGUOK;ATIC;PNP;NT5C1A;PPAT;NT5C2;ACPP;XDH;PFAS
Enrichr	GO_Biological_Process_2015	positive regulation of innate immune response (GO:0045089)	28	190	0.00347584	0.176395	-2.13089	3.69716	COLEC12;TRIL;NOD1;NOD2;PVR;HSPD1;MAPK7;LAMP1;UBC;IL12A;CD36;MMP2;SH2D1A;SH2D1B;IRAK3;IRAK4;TMEM173;NFKBIA;AIM2;SARM1;BTK;PIK3C3;ADAM8;TAB2;PIK3AP1;PVRL2;TLR2;NFKBIB
Enrichr	GO_Biological_Process_2015	response to laminar fluid shear stress (GO:0034616)	6	15	0.00352618	0.176395	-1.83438	3.1827	MAPK7;TGFB3;KLF4;ETS1;MAP2K5;KLF2
Enrichr	GO_Biological_Process_2015	response to acid chemical (GO:0001101)	37	275	0.00354725	0.176395	-2.27253	3.94291	CEBPB;OGG1;IREB2;FZD10;CTGF;SOX2;BRINP2;HLCS;CDH1;PDK4;CCL19;MICB;NCOA1;PDGFRB;ATP6V0E1;HMGCS1;FZD4;DUSP1;MMP2;ASNS;KLF4;COL1A1;ACER2;TGFBR3;CYP26A1;COL3A1;IL6;COL1A2;TH;COL4A1;COL6A1;CD9;PIK3C3;SLC22A8;CDO1;TLR2;ABCG2
Enrichr	GO_Biological_Process_2015	sulfur compound metabolic process (GO:0006790)	41	314	0.00358881	0.176395	-2.11279	3.66575	SLC25A1;SLC35B2;MVK;SLC35D1;HEXA;MGST1;NDNF;GSTT1;LPO;ACSM4;HSD17B12;ACACB;PAPSS1;SULT1A1;THTPA;MAT2A;HLCS;SLC19A3;ENOPH1;ELOVL1;IDH1;MICAL2;ACSL5;CTNS;HS3ST5;ELOVL6;SULF2;MSRA;GCLC;MTAP;B3GNT7;GSTA3;CTH;MVD;SLC25A10;ACPP;CDO1;CHST5;B4GALT4;B4GALT5;CHST3
Enrichr	GO_Biological_Process_2015	cellular response to alcohol (GO:0097306)	14	70	0.00359892	0.176395	-1.96523	3.40973	ITGB1;CASR;HMGCS1;VDR;IL15;AQP4;BRCA1;DYNAP;CRHBP;CCL7;CDH1;TP53INP1;CRH;AGTR2
Enrichr	GO_Biological_Process_2015	response to amino acid (GO:0043200)	16	86	0.00362428	0.176395	-1.97352	3.42411	CEBPB;ATP6V0E1;OGG1;MMP2;ASNS;CTGF;COL1A1;IL6;COL3A1;COL1A2;COL4A1;CDH1;COL6A1;PIK3C3;CDO1;ABCG2
Enrichr	GO_Biological_Process_2015	positive regulation of nuclear division (GO:0051785)	12	55	0.00372362	0.17926	-1.9098	3.28279	PIWIL2;PDGFRB;RGCC;EDN3;UBE2B;INSR;IL1B;CD28;IGF2;LRP5;SIRT2;IGF1R
Enrichr	GO_Biological_Process_2015	regulation of leukocyte mediated immunity (GO:0002703)	20	120	0.00380305	0.179784	-2.08591	3.57942	SYK;RSAD2;SH2D1A;SH2D1B;NOD2;PVR;MR1;HSPD1;BST2;LAMP1;BCL6;ADORA2B;IL1B;CD28;LTA;BTK;IL12A;FCGR1A;IL12RB1;PVRL2
Enrichr	GO_Biological_Process_2015	positive regulation of response to external stimulus (GO:0032103)	29	201	0.00389548	0.179784	-2.15416	3.69653	LPAR1;HSPB1;NOD2;EDNRA;CCL7;NTF3;S1PR1;KDR;CCL19;FCGR1A;IL6R;SASH1;TGM2;PDGFRB;CASR;EDN3;IL15;CD180;OSM;IL6;ADAM17;CXCL12;ADORA2B;IL1B;CD28;LTA;ADAM8;CALR;TLR2
Enrichr	GO_Biological_Process_2015	regulation of lymphocyte mediated immunity (GO:0002706)	17	95	0.00391597	0.179784	-2.03251	3.48778	RSAD2;SH2D1A;SH2D1B;NOD2;MR1;PVR;HSPD1;LAMP1;BCL6;IL1B;CD28;LTA;BTK;IL12A;FCGR1A;IL12RB1;PVRL2
Enrichr	GO_Biological_Process_2015	response to hydrogen peroxide (GO:0042542)	17	95	0.00391597	0.179784	-1.97822	3.39463	PDGFRB;PPP1R15B;PLEKHA1;DUSP1;HBB;LPO;HBA1;EPX;KLF4;ETS1;KLF2;COL1A1;IL6;MAPK7;TXNIP;BAK1;ECT2
Enrichr	GO_Biological_Process_2015	gland development (GO:0048732)	31	220	0.00397806	0.179784	-2.10139	3.60598	CDKN1C;FOXC1;TFCP2L1;RBPJ;ETS1;IGF1R;ACAT1;SOX2;DBP;CCND1;SIX4;HLX;CDH1;GNPNAT1;NKX3-1;PDGFRB;NKX2-8;CBX7;HMGCS1;TGFB3;CAV1;ASNS;TBX3;KLF1;DKK3;TGFBR3;QDPR;CCKBR;CRH;NODAL;ALDH9A1
Enrichr	GO_Biological_Process_2015	collagen fibril organization (GO:0030199)	10	41	0.00399972	0.179784	-2.10397	3.6104	COL1A1;COL3A1;FOXC1;SFRP2;COL1A2;P4HA1;LOX;COL5A3;COL12A1;SERPINH1
Enrichr	GO_Biological_Process_2015	positive regulation of adaptive immune response based on somatic recombination of immune receptors built from immunoglobulin superfamily domains (GO:0002824)	14	71	0.0040194	0.179784	-2.01373	3.45555	RSAD2;NOD2;MR1;PVR;HSPD1;HLX;IL1B;CD28;LTA;IL12A;CCL19;FCGR1A;IL12RB1;PVRL2
Enrichr	GO_Biological_Process_2015	regulation of protein localization to nucleus (GO:1900180)	24	156	0.00405926	0.179784	-2.12827	3.6521	KANK1;CDKN1A;TGFB3;OGG1;OTUD7B;TMEM173;LITAF;UACA;GLI3;NFKBIA;DAB2;IL6;MAPK7;SFRP2;CDH1;IL1B;HCLS1;FYN;CD36;CCL19;AGTR2;ECT2;NODAL;TLR2
Enrichr	GO_Biological_Process_2015	positive regulation of peptidyl-tyrosine phosphorylation (GO:0050731)	22	139	0.00430387	0.186994	-2.02764	3.3997	ITGB1;AFAP1L2;SEMA4D;SYK;IL15;OSM;IGF2;SH2D1B;CCK;NOD2;VTN;IL6;ADAM17;ERBB3;NTF3;DVL2;HCLS1;IL12A;CD36;ITGA5;CD24;IL6R
Enrichr	GO_Biological_Process_2015	regulation of JNK cascade (GO:0046328)	23	148	0.00434392	0.186994	-2.0471	3.43233	GADD45B;SYK;GADD45A;FZD4;DUSP19;NOD1;FZD10;NOD2;DUSP15;WNT16;IGF1R;CTGF;PER1;SFRP4;DAB2;SFRP2;IL1B;DVL2;LTBR;CCL19;MAP3K6;MAP4K5;SASH1
Enrichr	GO_Biological_Process_2015	negative regulation of cell migration (GO:0030336)	25	166	0.00434869	0.186994	-2.03085	3.40508	CX3CR1;KANK1;ROBO4;CLIC4;TACSTD2;ABHD6;FGF2;DLL4;TP53INP1;MAP2K5;GPR56;MAGI2;KLF4;BMP5;BST2;TGFBR3;COL3A1;CXCL12;SFRP2;RGCC;PKP2;PADI2;AGTR2;NODAL;ENG
Enrichr	GO_Biological_Process_2015	regulation of cytokine production involved in immune response (GO:0002718)	11	49	0.00447107	0.18874	-1.97317	3.29004	BST2;SPON2;RSAD2;BCL6;TGFB3;TRIL;BTK;IRAK3;CD36;NOD2;TLR2
Enrichr	GO_Biological_Process_2015	positive regulation of protein import into nucleus (GO:0042307)	15	80	0.00447453	0.18874	-1.95575	3.26099	KANK1;TGFB3;TMEM173;UACA;GLI3;DAB2;IL6;SFRP2;CDH1;IL1B;HCLS1;CCL19;ECT2;NODAL;TLR2
Enrichr	GO_Biological_Process_2015	myeloid leukocyte mediated immunity (GO:0002444)	6	16	0.00454613	0.189951	-1.62121	2.69281	SPON2;ADAM17;IL6;SERPINB9;FCGR1A;IL6R
Enrichr	GO_Biological_Process_2015	regulation of lipid kinase activity (GO:0043550)	10	42	0.00462749	0.190903	-2.00309	3.3171	PDGFRB;RBL2;FLT1;CCKBR;TEK;PIK3R1;NOD2;CCL19;KLF4;FGF2
Enrichr	GO_Biological_Process_2015	heart development (GO:0007507)	25	167	0.00465512	0.190903	-2.02968	3.36112	FOXC1;TAZ;ADIPOR2;GLI3;EDNRA;ERBB3;DVL2;TP53BP2;MAP2K5;NKX3-1;VCAM1;KCNJ8;MICAL2;PTPN11;ADAM19;COL3A1;TFDP2;TH;PKP2;APLNR;ALPK3;ATM;TAB2;TEK;PPARA
Enrichr	GO_Biological_Process_2015	mitotic cell cycle arrest (GO:0071850)	5	11	0.00504456	0.201287	-0.920793	1.47605	CDKN1A;RGCC;DUSP1;MAGI2;NKX3-1
Enrichr	GO_Biological_Process_2015	retina vasculature morphogenesis in camera-type eye (GO:0061299)	5	11	0.00504456	0.201287	-0.802901	1.28707	CLIC4;FZD4;COL4A1;RHOJ;LRP5
Enrichr	GO_Biological_Process_2015	negative regulation of cell adhesion (GO:0007162)	19	115	0.00512083	0.201287	-1.97333	3.1633	KANK1;SEMA4D;FZD4;PDE3B;TACSTD2;PTPN11;PIK3R1;KLF4;COL1A1;ACER2;MMP14;CXCL12;MAPK7;RGCC;ERBB3;BCL6;CDH1;ARHGDIA;MAP2K5
Enrichr	GO_Biological_Process_2015	regulation of cell division (GO:0051302)	32	234	0.00516992	0.201287	-2.10795	3.3791	PIWIL2;LRP5;BUB1B;PTN;AURKC;FGF2;IGF1R;CDC20;HORMAD1;ECT2;NKX3-1;PDGFRB;EDN3;UBE2B;CAV2;TGFB3;INSR;OSM;IGF2;KLHL21;CABLES1;SIRT2;WEE2;SFRP2;KIF18B;RGCC;IL1B;CD28;TXNIP;ATM;CALR;MAD2L1
Enrichr	GO_Biological_Process_2015	chemotaxis (GO:0006935)	35	263	0.00522302	0.201287	-2.11681	3.3933	CX3CR1;DOCK4;RALA;FLT1;PTGDR2;FPR1;CXCR4;PLD1;FGF2;CORO1B;AMOT;CCL7;NUP85;NTF3;ENPP2;S1PR1;PROK2;CCL19;IL6R;CMTM7;PDGFRB;CMTM8;VCAM1;SYK;EDN3;CMTM4;CMTM5;NR4A1;IL6;CXCL12;IL1B;ADAM8;ACKR2;RGR;ENG
Enrichr	GO_Biological_Process_2015	taxis (GO:0042330)	35	263	0.00522302	0.201287	-2.11433	3.38932	CX3CR1;DOCK4;RALA;FLT1;PTGDR2;FPR1;CXCR4;PLD1;FGF2;CORO1B;AMOT;CCL7;NUP85;NTF3;ENPP2;S1PR1;PROK2;CCL19;IL6R;CMTM7;PDGFRB;CMTM8;VCAM1;EDN3;SYK;CMTM4;CMTM5;NR4A1;IL6;CXCL12;IL1B;ADAM8;ACKR2;RGR;ENG
Enrichr	GO_Biological_Process_2015	vitamin transport (GO:0051180)	8	29	0.00522917	0.201287	-1.81028	2.90193	CUBN;AMN;SLC23A1;PDPN;SLC19A3;SLC2A1;SLC2A2;GC
Enrichr	GO_Biological_Process_2015	positive regulation of chemotaxis (GO:0050921)	16	90	0.00532626	0.201287	-1.97929	3.17285	PDGFRB;CASR;EDN3;LPAR1;HSPB1;EDNRA;IL6;ADAM17;CXCL12;CCL7;NTF3;S1PR1;KDR;CCL19;CALR;IL6R
Enrichr	GO_Biological_Process_2015	positive regulation of behavior (GO:0048520)	18	107	0.00538232	0.201287	-2.03625	3.26416	PDGFRB;CASR;EDN3;SGIP1;LPAR1;HSPB1;EDNRA;IL6;ADAM17;CXCL12;CCL7;NTF3;CRH;S1PR1;KDR;CCL19;CALR;IL6R
Enrichr	GO_Biological_Process_2015	regulation of innate immune response (GO:0045088)	34	254	0.00540753	0.201287	-2.09007	3.35043	COLEC12;TRIL;NOD1;NOD2;PVR;HSPD1;MAPK7;LAMP1;UBC;IL12A;CD36;PTPN1;IFNGR1;MMP2;SH2D1A;SH2D1B;TRAFD1;IRAK3;PTPN11;TYK2;IRAK4;TMEM173;PIAS1;NFKBIA;AIM2;SARM1;BTK;PIK3C3;ADAM8;TAB2;PIK3AP1;PVRL2;TLR2;NFKBIB
Enrichr	GO_Biological_Process_2015	regulation of phosphatidylinositol 3-kinase activity (GO:0043551)	9	36	0.00540825	0.201287	-1.98126	3.17602	PDGFRB;FLT1;CCKBR;TEK;PIK3R1;NOD2;CCL19;KLF4;FGF2
Enrichr	GO_Biological_Process_2015	positive regulation of adaptive immune response (GO:0002821)	14	74	0.00552548	0.203006	-1.95321	3.11443	RSAD2;NOD2;PVR;MR1;HSPD1;HLX;IL1B;CD28;LTA;IL12A;CCL19;FCGR1A;IL12RB1;PVRL2
Enrichr	GO_Biological_Process_2015	negative regulation of cell motility (GO:2000146)	25	170	0.00568453	0.203006	-1.99551	3.18188	CX3CR1;KANK1;ROBO4;CLIC4;TACSTD2;ABHD6;FGF2;DLL4;TP53INP1;MAP2K5;GPR56;MAGI2;KLF4;BMP5;BST2;TGFBR3;COL3A1;CXCL12;SFRP2;RGCC;PKP2;PADI2;AGTR2;NODAL;ENG
Enrichr	GO_Biological_Process_2015	response to corticosterone (GO:0051412)	7	23	0.00568695	0.203006	-1.68975	2.69433	CDKN1A;TH;CCND1;CRH;FOSB;JUNB;SLC18A2
Enrichr	GO_Biological_Process_2015	regulation of protein import into nucleus (GO:0042306)	22	143	0.00577512	0.203006	-2.03937	3.25182	KANK1;CDKN1A;TGFB3;OGG1;TMEM173;LITAF;UACA;GLI3;NFKBIA;DAB2;IL6;SFRP2;MAPK7;CDH1;IL1B;HCLS1;CD36;AGTR2;CCL19;ECT2;NODAL;TLR2
Enrichr	GO_Biological_Process_2015	angiogenesis (GO:0001525)	32	236	0.00577622	0.203006	-2.0045	3.19622	COL15A1;ROBO4;CLIC4;FLT1;PDE3B;UBP1;RBPJ;SAT1;ETS1;ELK3;CTGF;TMEM100;DLL4;SOX18;ANPEP;S1PR1;KDR;PROK2;NRCAM;CD34;CCBE1;WARS;SYK;GPR56;CAV1;MCAM;MMP2;MMP14;COL4A2;ADAM8;ITGA5;TEK
Enrichr	GO_Biological_Process_2015	positive regulation of phosphatidylinositol 3-kinase signaling (GO:0014068)	11	51	0.00578546	0.203006	-1.79903	2.86858	PDGFRB;PRR5;FLT1;ERBB3;SEMA4D;KDR;HCLS1;TEK;PIK3AP1;WNT16;NKX3-1
Enrichr	GO_Biological_Process_2015	positive regulation of interleukin-6 production (GO:0032755)	11	51	0.00578546	0.203006	-1.79008	2.85432	SPON2;IL6;ADORA2B;IL1B;NOD1;CD36;NOD2;RAB7B;IL6R;HSPD1;TLR2
Enrichr	GO_Biological_Process_2015	response to drug (GO:0042493)	44	354	0.00583301	0.203006	-2.13424	3.40309	ITGB1;CDKN1A;OGG1;MGST1;LPL;WFDC1;TNFRSF11B;PFAS;ACACB;CRHBP;HSD11B2;PNP;CCND1;CDH1;PPAT;SMPD1;RAD54L;FYN;BAK1;AMH;JUNB;SLC18A2;NKX3-1;UBE2B;HMGCS1;IGF2;CYBB;ACER2;QDPR;IL6;ADAM17;SFRP2;AIM2;LOX;TH;IL1B;CRH;LTA;FOSB;TXNIP;CALR;FBP1;ENG;ABCG2
Enrichr	GO_Biological_Process_2015	regulation of peptidyl-tyrosine phosphorylation (GO:0050730)	27	189	0.00586697	0.203006	-2.0204	3.22156	ITGB1;ERRFI1;NOD2;VTN;ERBB3;NTF3;NCK2;DVL2;IL12A;CD36;IL6R;PDGFRB;AFAP1L2;SEMA4D;SYK;IL15;CAV1;SH2D1B;OSM;IGF2;CCK;IL6;ADAM17;SFRP2;HCLS1;ITGA5;CD24
Enrichr	GO_Biological_Process_2015	regulation of nitric oxide biosynthetic process (GO:0045428)	10	44	0.00611362	0.209123	-1.86458	2.91776	IL6;HSP90AA1;IL1B;CAV1;INSR;HBB;AGTR2;KLF4;CD34;TLR2
Enrichr	GO_Biological_Process_2015	skeletal system development (GO:0001501)	24	162	0.00613818	0.209123	-1.91418	2.99537	CDKN1C;GDF11;OSR2;FOXC1;SLC35D1;VDR;ZBTB16;WFIKKN2;COL12A1;IGF2;TNFRSF11B;FGFRL1;COL19A1;TBX3;SULF2;BMP5;PAPSS1;ADAMTS4;COL1A1;BMP3;COL3A1;EBP;COL1A2;ALX4
Enrichr	GO_Biological_Process_2015	cellular response to nitrogen compound (GO:1901699)	52	438	0.00655708	0.216402	-2.21631	3.39231	GLP1R;RYR1;PDE3B;BRCA1;FGF2;IGF1R;RBM3;CRHBP;EEF2K;CDH1;PPAT;PDK4;ATP6V1E2;SLC18A2;CASR;ATP6V0E1;MMP2;TMEM173;KLF15;SIRT2;COL4A1;GPD1;COL6A1;CRH;PIK3C3;ATP6V1B1;TLR2;SHC2;KCNE1;CEBPB;PIK3R1;NOD2;SLC5A5;RAP1A;EIF4EBP1;FYN;PTPN1;NPM1;UBE2B;INSR;IGF2;PTPN11;KLF4;GNG12;GNG11;KLF2;KLF1;COL1A1;FGF17;COL3A1;COL1A2;TH
Enrichr	GO_Biological_Process_2015	regulation of interleukin-6 production (GO:0032675)	15	84	0.00660774	0.216402	-1.87123	2.86413	SPON2;AFAP1L2;CEBPB;IRAK3;NOD1;NOD2;KLF2;HSPD1;IL6;ADORA2B;IL1B;CD36;RAB7B;IL6R;TLR2
Enrichr	GO_Biological_Process_2015	regulation of macrophage cytokine production (GO:0010935)	5	12	0.00671244	0.216402	-0.943881	1.44472	SPON2;TGFB3;IRAK3;CD36;TLR2
Enrichr	GO_Biological_Process_2015	glomerular filtration (GO:0003094)	5	12	0.00671244	0.216402	-0.721917	1.10498	MYO1E;EDNRA;MCAM;CD34;SULF2
Enrichr	GO_Biological_Process_2015	regulation of p38MAPK cascade (GO:1900744)	5	12	0.00671244	0.216402	-0.717317	1.09794	PER1;GADD45B;GADD45A;XDH;SASH1
Enrichr	GO_Biological_Process_2015	enteric nervous system development (GO:0048484)	5	12	0.00671244	0.216402	-0.697693	1.0679	EDNRA;HLX;KIF26A;NTF3;SOX8
Enrichr	GO_Biological_Process_2015	regulation of sequestering of triglyceride (GO:0010889)	5	12	0.00671244	0.216402	-0.677778	1.03742	FITM1;LPL;FITM2;PPARA;PNPLA2
Enrichr	GO_Biological_Process_2015	positive regulation of kinase activity (GO:0033674)	56	480	0.00674617	0.216402	-2.11557	3.23812	CDKN1A;FLT1;DUSP19;FZD10;FGF2;HERPUD1;DUSP12;CCND1;PROK2;MAP3K6;NKX3-1;PDGFRB;SYK;EDN3;DYNAP;ERN1;ADAM17;PSRC1;ADORA2B;IL1B;ADAM8;PFKFB2;SHC2;LPAR1;FPR1;CXCR4;NOD1;NOD2;RAP1A;ERBB3;NTF3;UBC;DVL2;PLCG1;CCL19;MAP4K5;ECT2;SASH1;MAP2K5;AFAP1L2;GADD45B;TNFSF15;PDE6G;GADD45A;FZD4;TGFB3;INSR;IGF2;ASNS;PTPN11;DAB2;RGCC;TAB2;CALR;TEK;CD24
Enrichr	GO_Biological_Process_2015	positive regulation of response to biotic stimulus (GO:0002833)	7	24	0.00688094	0.216402	-1.76741	2.70523	CD180;IL12A;NOD2;PVR;PVRL2;SASH1;HSPD1
Enrichr	GO_Biological_Process_2015	regulation of sequence-specific DNA binding transcription factor activity (GO:0051090)	42	338	0.00698286	0.216402	-2.02607	3.10113	OPRD1;CRTC2;CRTC3;TRIM52;TRADD;LRP5;NOD1;NOD2;ABRA;IGF1R;FOXS1;UBC;DVL2;AMH;IL6R;MAP2K5;NKX2-2;NPM1;FZD4;ANXA4;CTNNBIP1;IRAK3;KLF4;NFKBIA;TGFBR3;SFRP4;SIX6OS1;IL6;DAP;RGCC;AIM2;IL1B;CTH;BTK;ADAM8;TAB2;SGK1;RAB7B;TAF3;NODAL;NFKBIB;TLR2
Enrichr	GO_Biological_Process_2015	eye morphogenesis (GO:0048592)	10	45	0.00698381	0.216402	-1.80152	2.75744	GDF11;FOXF2;KDM2B;TH;SHROOM2;LRP5;GAS1;AQP5;BAK1;GLI3
Enrichr	GO_Biological_Process_2015	organic anion transport (GO:0015711)	41	328	0.00698528	0.216402	-1.98826	3.04326	SLC25A1;SLC35B2;SLC35D1;SLC23A1;SLC2A1;HBB;SLC2A2;ATP10B;SLC3A2;SLC4A1;SLC1A4;SLC4A2;ABCA12;SLC6A20;ACACB;SLC1A7;PDPN;CD36;SLC25A42;SLC38A3;LDLR;ATP9B;SLC16A3;MFSD2A;SLC10A6;SLC13A3;SLMO1;SLC16A1;KCNJ10;SLC6A13;CTNS;SLC16A10;HBA1;SLCO1C1;SLC7A6;NMUR2;SLC25A10;PPARA;SLC22A8;ABCG1;SERINC5
Enrichr	GO_Biological_Process_2015	positive regulation of cell-substrate adhesion (GO:0010811)	16	93	0.00698809	0.216402	-1.89752	2.90437	ITGB1;PLEKHA2;ALOX15;DMP1;NDNF;HSD17B12;NID1;VTN;DAB2;NINJ1;KDR;TEK;RSU1;ITGA5;CD36;CALR
Enrichr	GO_Biological_Process_2015	sterol metabolic process (GO:0016125)	19	119	0.00703589	0.216402	-1.83561	2.80961	IDI1;FDPS;CUBN;MVK;HMGCS1;LRP5;MSMO1;DHCR24;HMGCR;TM7SF2;SQLE;CH25H;NSDHL;EBP;MVD;DHCR7;LDLR;ABCG1;FDFT1
Enrichr	GO_Biological_Process_2015	positive regulation of natural killer cell mediated cytotoxicity (GO:0045954)	6	18	0.00721235	0.216946	-1.36399	2.08433	LAMP1;SH2D1A;SH2D1B;IL12A;PVR;PVRL2
Enrichr	GO_Biological_Process_2015	genitalia development (GO:0048806)	9	38	0.00727323	0.216946	-1.78898	2.73374	SOX2;FOXF2;NCOA3;DHCR24;PTPN11;BAK1;MERTK;TBX3;BMP5
Enrichr	GO_Biological_Process_2015	regulation of meiotic cell cycle (GO:0051445)	9	38	0.00727323	0.216946	-1.69773	2.59431	PIWIL2;CDC20;WEE2;UBE2B;DUSP1;OSM;HORMAD1;CALR;SIRT2
Enrichr	GO_Biological_Process_2015	regulation of meiosis (GO:0040020)	8	31	0.00729848	0.216946	-1.8036	2.75609	PIWIL2;CDC20;WEE2;UBE2B;OSM;HORMAD1;CALR;SIRT2
Enrichr	GO_Biological_Process_2015	regulation of collagen metabolic process (GO:0010712)	8	31	0.00729848	0.216946	-1.7556	2.68275	PDGFRB;ITGB1;IL6;RGCC;TGFB3;IL6R;CTGF;ENG
Enrichr	GO_Biological_Process_2015	response to inorganic substance (GO:0010035)	45	370	0.00753491	0.220166	-2.10466	3.18513	PPP1R15B;CLIC4;OGG1;IREB2;ALOX15;SLC40A1;HBB;LPO;TNFRSF11B;EPX;ETS1;CRHBP;ATIC;MAPK7;CCND1;CDH1;BSG;BAK1;CCL19;ECT2;JUNB;SLC18A2;PDGFRB;CASR;VCAM1;HMGCS1;PLEKHA1;DUSP1;CAV1;TRPC1;CACYBP;HBA1;KLF4;KLF2;COL1A1;QDPR;IL6;TH;CD9;FOSB;TXNIP;ACO1;CALR;FBP1;ABCG2
Enrichr	GO_Biological_Process_2015	regulation of chemotaxis (GO:0050920)	19	120	0.0075959	0.220166	-1.92747	2.91699	PDGFRB;CASR;EDN3;LPAR1;CXCR4;HSPB1;NOD2;EDNRA;IL6;ADAM17;CXCL12;CCL7;NTF3;S1PR1;KDR;PADI2;CCL19;CALR;IL6R
Enrichr	GO_Biological_Process_2015	positive regulation of cell division (GO:0051781)	19	120	0.0075959	0.220166	-1.84353	2.78996	PIWIL2;PDGFRB;EDN3;UBE2B;TGFB3;INSR;OSM;IGF2;LRP5;PTN;FGF2;AURKC;SIRT2;IGF1R;RGCC;IL1B;CD28;ECT2;NKX3-1
Enrichr	GO_Biological_Process_2015	cellular component disassembly (GO:0022411)	43	350	0.00760563	0.220166	-1.97744	2.99261	COL15A1;SMARCD2;ELN;COL12A1;NID1;GSPT1;COL19A1;ADAMTS4;KIF19;FNTA;CDH1;NUP85;BSG;RPLP2;RPL39;DSP;NFE2;RPL21;MMP2;MICAL2;DSTN;RPS3A;COL1A1;RPS25;MMP14;COL3A1;ADAM17;COL1A2;KIF18B;HIST3H2A;COL4A2;COL4A1;MMP15;COL5A3;COL6A1;DDIT4;GAS2;COL4A5;NUP35;ADAM8;COL9A3;ENG;PLEC
Enrichr	GO_Biological_Process_2015	regulation of nuclear division (GO:0051783)	21	138	0.00767099	0.220616	-1.88825	2.85378	PDGFRB;PIWIL2;EDN3;UBE2B;CAV2;INSR;OSM;IGF2;LRP5;BUB1B;SIRT2;IGF1R;CDC20;WEE2;RGCC;IL1B;CD28;ATM;HORMAD1;CALR;MAD2L1
Enrichr	GO_Biological_Process_2015	gonad development (GO:0008406)	18	112	0.00808293	0.230963	-1.80626	2.64706	NCOA1;HMGCS1;IDH1;NCOA4;RNF38;FZD9;FZD10;YBX3;SFRP4;MMP14;SFRP2;RDH10;TNFSF10;COL9A3;SOX8;AMH;INSL3;NKX3-1
Enrichr	GO_Biological_Process_2015	palate development (GO:0060021)	14	78	0.00820522	0.232955	-1.77654	2.58826	CSRNP1;GDF11;OSR2;FOXF2;PLEKHA1;TGFB3;WFIKKN2;TBX3;GLI3;TGFBR3;ALX4;GAS1;ALX1;MSC
Enrichr	GO_Biological_Process_2015	regulation of cellular response to growth factor stimulus (GO:0090287)	25	176	0.00831309	0.234514	-1.93441	2.80536	CDKN1C;FLT1;HHIP;HTRA4;NREP;ADAMTS12;VTN;PEG10;UBC;XDH;OFD1;PTPN1;CCBE1;CAV2;FZD4;TGFB3;SULF2;TGFBR3;DAB2;ADAM17;LRG1;IL1B;ITGA5;AGTR2;ENG
Enrichr	GO_Biological_Process_2015	positive regulation of nitric oxide biosynthetic process (GO:0045429)	8	32	0.00853915	0.237595	-1.80552	2.59488	IL6;HSP90AA1;INSR;IL1B;HBB;AGTR2;KLF4;TLR2
Enrichr	GO_Biological_Process_2015	intracellular receptor signaling pathway (GO:0030522)	26	186	0.00862402	0.237595	-1.89556	2.72428	KDM3A;THRB;FHL2;NOD1;BRCA1;NOD2;UBC;NKX3-1;NCOA1;VDR;NCOA3;NCOA4;NR1D2;PIAS1;NFKBIA;CYP26A1;NR4A1;NR6A1;AIM2;CRY2;KLF9;PADI2;TXNIP;TAB2;CALR;PPARA
Enrichr	GO_Biological_Process_2015	renal filtration (GO:0097205)	5	13	0.00873094	0.237595	-0.578265	0.831077	MYO1E;EDNRA;MCAM;CD34;SULF2
Enrichr	GO_Biological_Process_2015	regulation of cholesterol storage (GO:0010885)	5	13	0.00873094	0.237595	-0.502732	0.722521	EHD1;LPL;CD36;PPARA;ABCG1
Enrichr	GO_Biological_Process_2015	4-hydroxyproline metabolic process (GO:0019471)	5	13	0.00873094	0.237595	-0.467304	0.671604	ERO1LB;P4HA1;P4HA2;P4HB;PRODH
Enrichr	GO_Biological_Process_2015	positive regulation of protein kinase activity (GO:0045860)	53	456	0.00878877	0.237595	-2.04695	2.94185	CDKN1A;FLT1;DUSP19;FZD10;FGF2;HERPUD1;CCND1;PROK2;MAP3K6;NKX3-1;PDGFRB;SYK;EDN3;DYNAP;ERN1;ADAM17;PSRC1;ADORA2B;IL1B;ADAM8;SHC2;LPAR1;FPR1;CXCR4;NOD1;NOD2;RAP1A;ERBB3;NTF3;UBC;DVL2;PLCG1;CCL19;MAP4K5;ECT2;SASH1;MAP2K5;AFAP1L2;GADD45B;TNFSF15;PDE6G;GADD45A;FZD4;TGFB3;INSR;IGF2;ASNS;PTPN11;DAB2;RGCC;TAB2;CALR;CD24
Enrichr	GO_Biological_Process_2015	fatty-acyl-CoA biosynthetic process (GO:0046949)	6	19	0.00890116	0.237595	-1.30781	1.87957	SLC25A1;ELOVL1;ACSL5;ELOVL6;HSD17B12;ACACB
Enrichr	GO_Biological_Process_2015	positive regulation of natural killer cell mediated immunity (GO:0002717)	6	19	0.00890116	0.237595	-1.23213	1.7708	LAMP1;SH2D1A;SH2D1B;IL12A;PVR;PVRL2
Enrichr	GO_Biological_Process_2015	secretion by cell (GO:0032940)	49	415	0.00890511	0.237595	-2.0003	2.87481	SLC44A4;SERPINA1;ABCA12;RBPJ;PCSK4;CTGF;CRHBP;PCLO;PNP;SCRN1;FAM3B;FFAR4;CD36;SNAP29;SLC18A2;SRGN;SYK;EDN3;SLC6A13;PRSS12;PDIA4;LAT2;AIM2;TMEM79;CANX;BTK;PECAM1;VAMP1;AGTR2;LLGL1;ENG;RAB1A;RALA;PLA2G3;STX3;CCL19;FZD4;TGFB3;IGF2;MERTK;RAB11A;TBX3;IL6;CALU;CD9;TRIM36;SELT;LAT;CBLN1
Enrichr	GO_Biological_Process_2015	tissue remodeling (GO:0048771)	13	71	0.00925443	0.238251	-1.66085	2.38238	FOXC1;CAV1;ELN;LRP5;RBPJ;WNT16;DLL4;SFRP4;MMP14;IL6;BAK1;AGTR2;TGM2
Enrichr	GO_Biological_Process_2015	regulation of response to tumor cell (GO:0002834)	4	8	0.00946765	0.238251	1.60654	-2.30446	IL12A;PVR;PVRL2;HSPD1
Enrichr	GO_Biological_Process_2015	regulation of meiosis I (GO:0060631)	4	8	0.00946765	0.238251	1.68102	-2.41131	PIWIL2;WEE2;UBE2B;HORMAD1
Enrichr	GO_Biological_Process_2015	positive regulation of immune response to tumor cell (GO:0002839)	4	8	0.00946765	0.238251	1.69062	-2.42508	IL12A;PVR;PVRL2;HSPD1
Enrichr	GO_Biological_Process_2015	cellular response to vitamin D (GO:0071305)	4	8	0.00946765	0.238251	1.70007	-2.43863	ITGB1;CASR;IL15;VDR
Enrichr	GO_Biological_Process_2015	positive regulation of response to tumor cell (GO:0002836)	4	8	0.00946765	0.238251	1.71288	-2.457	IL12A;PVR;PVRL2;HSPD1
Enrichr	GO_Biological_Process_2015	regulation of immune response to tumor cell (GO:0002837)	4	8	0.00946765	0.238251	1.75621	-2.51915	IL12A;PVR;PVRL2;HSPD1
Enrichr	GO_Biological_Process_2015	positive regulation of p38MAPK cascade (GO:1900745)	4	8	0.00946765	0.238251	1.79299	-2.57192	GADD45B;GADD45A;XDH;SASH1
Enrichr	GO_Biological_Process_2015	peptidyl-tyrosine autophosphorylation (GO:0038083)	4	8	0.00946765	0.238251	1.92139	-2.7561	SRMS;INSR;KDR;IGF1R
Enrichr	GO_Biological_Process_2015	endothelium development (GO:0003158)	4	8	0.00946765	0.238251	2.00988	-2.88303	SLC40A1;PECAM1;KDR;CD34
Enrichr	GO_Biological_Process_2015	regulation of collagen biosynthetic process (GO:0032965)	7	26	0.00981205	0.245523	-1.5258	2.14278	PDGFRB;IL6;RGCC;TGFB3;IL6R;ENG;CTGF
Enrichr	GO_Biological_Process_2015	response to progesterone (GO:0032570)	8	33	0.009931	0.247103	-1.50679	2.10642	NCOA1;TGFB3;CAV1;FOSB;TXNIP;JUNB;NKX2-2;TLR2
Enrichr	GO_Biological_Process_2015	morphogenesis of an epithelium (GO:0002009)	37	296	0.0100246	0.248038	-1.9044	2.65507	CLIC4;FLT1;HHIP;LRP5;TACSTD2;CXCR4;RBPJ;FGF2;GLI3;IGF1R;DLL4;SOX2;EDNRA;SOX18;RDH10;RSPO2;KDR;DVL2;SOX8;TEAD2;TGM2;NKX3-1;CASR;FOXD1;KDM2B;VDR;NCOA3;CTNNBIP1;MICAL2;TBX3;MMP14;IL6;CXCL12;SFRP2;COL4A1;NODAL;ENG
Enrichr	GO_Biological_Process_2015	positive regulation of alpha-beta T cell activation (GO:0046635)	10	48	0.0101762	0.250392	-1.57369	2.17913	IL6;PNP;SYK;HLX;ZBTB16;CD28;IL12A;CCL19;IL12RB1;GLI3
Enrichr	GO_Biological_Process_2015	positive regulation of cytokine production (GO:0001819)	40	327	0.0104098	0.254724	-1.98739	2.71791	SPON2;HSPB1;NOD1;BRCA1;PIK3R1;NOD2;EPX;HSPD1;UBC;IL12A;CD36;LRRFIP1;CCL19;IL12RB1;CD34;IL6R;CCBE1;AFAP1L2;SYK;RSAD2;TNFSF15;IL15;GLMN;TMEM173;SULF2;NFKBIA;IL6;ADAM17;RGCC;AIM2;ADORA2B;IL1B;LTA;CD28;ADAM8;AGTR2;RAB7B;NODAL;TLR2;NFKBIB
Enrichr	GO_Biological_Process_2015	receptor-mediated endocytosis (GO:0006898)	22	152	0.0106283	0.257709	-1.81666	2.46325	COLEC12;CUBN;AMN;SCARA3;CD163;TINAGL1;CAV1;HIP1R;PRSS12;VTN;ENDOU;DAB2;FCHO2;CANX;MICALL1;ENPP2;HHIPL1;ACKR2;CD36;ENPP3;FCGR1A;LDLR
Enrichr	GO_Biological_Process_2015	tissue morphogenesis (GO:0048729)	43	358	0.0106482	0.257709	-1.91067	2.59072	FOXC1;CLIC4;FLT1;HHIP;LRP5;TACSTD2;CXCR4;RBPJ;FGF2;GLI3;IGF1R;DLL4;SOX2;EDNRA;SOX18;RDH10;DVL2;RSPO2;KDR;SOX8;TEAD2;TGM2;NKX3-1;DSP;CASR;FOXD1;KDM2B;VDR;NCOA3;CTNNBIP1;MICAL2;KLF4;TBX3;TGFBR3;MMP14;IL6;SFRP2;CXCL12;COL4A1;MYL3;PKP2;NODAL;ENG
Enrichr	GO_Biological_Process_2015	negative regulation of blood vessel endothelial cell migration (GO:0043537)	6	20	0.0108549	0.259925	-1.1582	1.56052	DLL4;RGCC;AGTR2;KLF4;FGF2;MAP2K5
Enrichr	GO_Biological_Process_2015	regulation of response to biotic stimulus (GO:0002831)	17	107	0.0108571	0.259925	-1.73627	2.33939	IL15;CD180;NOD2;PRDM1;TMEM173;PVR;SIRT2;HSPD1;PM20D1;AIM2;CD28;IL12A;FYN;IL12RB1;PVRL2;SASH1;MICB
Enrichr	GO_Biological_Process_2015	ossification (GO:0001503)	18	116	0.0109511	0.260766	-1.76038	2.36618	RYR1;CASR;FOXC1;RSAD2;SEMA4D;TGFB3;MMP2;ALOX15;INPPL1;DMP1;BMP5;CTGF;COL1A1;BMP3;MMP14;PHOSPHO1;TEK;ATP6V1B1
Enrichr	GO_Biological_Process_2015	regulation of vasculogenesis (GO:2001212)	5	14	0.0111327	0.263672	-0.383238	0.510876	TMEM100;RAP1A;KDR;CD34;XDH
Enrichr	GO_Biological_Process_2015	cellular response to organonitrogen compound (GO:0071417)	48	411	0.0113444	0.267258	-2.07215	2.73428	GLP1R;RYR1;CEBPB;SHC2;KCNE1;PDE3B;NOD2;BRCA1;PIK3R1;FGF2;IGF1R;SLC5A5;CRHBP;EEF2K;RAP1A;CDH1;PPAT;PDK4;EIF4EBP1;FYN;ATP6V1E2;PTPN1;CASR;ATP6V0E1;UBE2B;INSR;MMP2;IGF2;PTPN11;KLF4;GNG12;GNG11;KLF15;KLF2;SIRT2;KLF1;COL1A1;FGF17;COL3A1;COL1A2;TH;COL4A1;GPD1;COL6A1;CRH;PIK3C3;ATP6V1B1;TLR2
Enrichr	GO_Biological_Process_2015	cellular response to drug (GO:0035690)	10	49	0.0114552	0.267708	-1.56565	2.06331	ACER2;QDPR;CRHBP;AIM2;TH;IL1B;PPAT;FBP1;SLC18A2;NKX3-1
Enrichr	GO_Biological_Process_2015	positive regulation of T cell mediated immunity (GO:0002711)	8	34	0.0114844	0.267708	-1.66433	2.19335	RSAD2;IL1B;IL12A;IL12RB1;PVR;MR1;PVRL2;HSPD1
Enrichr	GO_Biological_Process_2015	regulation of vascular endothelial growth factor production (GO:0010574)	7	27	0.0115777	0.268468	-1.5231	2.00291	CCBE1;IL6;ADORA2B;IL1B;BRCA1;NODAL;SULF2
Enrichr	GO_Biological_Process_2015	organic hydroxy compound metabolic process (GO:1901615)	54	476	0.0123776	0.283322	-1.87892	2.36964	SLC44A4;LPCAT1;INPPL1;MSMO1;DBI;FGF2;PLB1;TM7SF2;NSDHL;SMPD4;SMPD1;ENPP2;ENPP6;EPM2A;CUBN;HMGCS1;SPHK2;PLA2G4E;CH25H;PHOSPHO1;CRH;MVD;AGTR2;ABCG1;ALDH9A1;PFKFB2;IDI1;PMEL;MTMR2;MVK;ALOX15;LRP5;PLA2G3;PLD4;HMGCR;MTMR7;SLC5A5;INPP5B;SULT1A1;EBP;RDH10;PLCG1;GC;LDLR;FDFT1;FDPS;DHCR24;PER2;ACER2;SQLE;FABP5;TH;PEMT;DHCR7
Enrichr	GO_Biological_Process_2015	positive regulation of mitosis (GO:0045840)	9	42	0.0124318	0.283322	-1.61849	2.0412	PDGFRB;RGCC;EDN3;INSR;IL1B;CD28;IGF2;LRP5;IGF1R
Enrichr	GO_Biological_Process_2015	regulation of alpha-beta T cell differentiation (GO:0046637)	9	42	0.0124318	0.283322	-1.58024	1.99296	IL6;PNP;SYK;BCL6;HLX;ZBTB16;CCL19;IL12RB1;GLI3
Enrichr	GO_Biological_Process_2015	negative regulation of cellular component movement (GO:0051271)	25	183	0.012558	0.283322	-1.81103	2.28402	CX3CR1;KANK1;ROBO4;CLIC4;TACSTD2;ABHD6;FGF2;DLL4;TP53INP1;MAP2K5;GPR56;MAGI2;KLF4;BMP5;BST2;TGFBR3;COL3A1;CXCL12;SFRP2;RGCC;PKP2;PADI2;AGTR2;NODAL;ENG
Enrichr	GO_Biological_Process_2015	response to nutrient levels (GO:0031667)	36	291	0.0125628	0.283322	-1.9554	2.46609	ITGB1;OGG1;SLC2A1;TNFRSF11B;HMGCR;NOD2;ADIPOR2;IGF1R;ACAT1;HSD11B2;CCND1;HLCS;MYH13;PDK4;UPP1;SLC18A2;NCOA1;CASR;VCAM1;SLC16A1;HMGCS1;SGIP1;IL15;VDR;CAV1;IGF2;ASNS;CYBB;SIRT2;COL1A1;IL6;DAP;SFRP2;TH;LTA;ABCG2
Enrichr	GO_Biological_Process_2015	cofactor biosynthetic process (GO:0051188)	19	127	0.012602	0.283322	-1.73468	2.18773	SLC25A1;ELOVL1;ALAS2;MOCS3;COX15;DCAKD;IREB2;RSAD1;ACSL5;ELOVL6;HSD17B12;KMO;ACACB;QDPR;ATIC;PNP;MAT2A;PDSS2;ADCK3
Enrichr	GO_Biological_Process_2015	regulation of phosphatidylinositol 3-kinase signaling (GO:0014066)	12	66	0.0126939	0.283756	-1.59875	2.01384	PDGFRB;PRR5;FLT1;SEMA4D;ERBB3;KDR;HCLS1;TEK;PIK3AP1;KLF4;WNT16;NKX3-1
Enrichr	GO_Biological_Process_2015	central nervous system myelination (GO:0022010)	4	9	0.0128776	0.283756	1.59981	-2.01518	KCNJ10;NKX6-2;PLP1;ASPA
Enrichr	GO_Biological_Process_2015	axon ensheathment in central nervous system (GO:0032291)	4	9	0.0128776	0.283756	1.63891	-2.06443	KCNJ10;NKX6-2;PLP1;ASPA
Enrichr	GO_Biological_Process_2015	response to lipoprotein particle (GO:0055094)	4	9	0.0128776	0.283756	1.67547	-2.11049	CASR;ADAM17;HMGCS1;ABCG1
Enrichr	GO_Biological_Process_2015	response to light stimulus (GO:0009416)	39	322	0.0129457	0.283843	-1.89472	2.38609	CDKN1A;LPL;HMGCR;PIK3R1;CACNA1F;NOC2L;UACA;PLB1;RLBP1;MTA1;GNGT2;CCND1;FNTA;RDH10;TP53INP1;PDE6B;NPHP4;IL12A;BAK1;LDLR;JUNB;POLH;SCARA3;TIPIN;KCNJ10;HMGCS1;UBE2B;PDE6G;DUSP1;LRRN4;ASNS;CTNS;PER1;HIST3H2A;TH;CRY2;RGR;PPEF1;PNLIP
Enrichr	GO_Biological_Process_2015	patterning of blood vessels (GO:0001569)	8	35	0.0132097	0.285237	-1.46735	1.84069	DLL4;EDNRA;FLT1;CXCL12;SFRP2;COL4A1;CXCR4;ENG
Enrichr	GO_Biological_Process_2015	positive regulation of alpha-beta T cell differentiation (GO:0046638)	8	35	0.0132097	0.285237	-1.44336	1.81059	IL6;PNP;SYK;HLX;ZBTB16;CCL19;IL12RB1;GLI3
Enrichr	GO_Biological_Process_2015	regulation of I-kappaB kinase/NF-kappaB signaling (GO:0043122)	28	213	0.013307	0.285237	-1.78799	2.24292	SLC35B2;TRADD;LPAR1;OTUD7B;HSPB1;NOD1;NOD2;LITAF;UACA;UBC;TNFSF10;FYN;CD36;CCL19;ECT2;TGM2;IRAK4;S100B;RHOC;NFKBIA;BST2;PER1;IL1B;CTH;TAB2;LTBR;TMEM9B;TLR2
Enrichr	GO_Biological_Process_2015	positive regulation of lymphocyte differentiation (GO:0045621)	13	75	0.0134911	0.285237	-1.58915	1.99348	SYK;IL15;ZBTB16;PRDM1;GLI3;IL6;PNP;HLX;BTK;ADAM8;IL12A;CCL19;IL12RB1
Enrichr	GO_Biological_Process_2015	endocytosis (GO:0006897)	39	323	0.013499	0.285237	-1.84263	2.31146	COLEC12;RAB1A;TINAGL1;ALOX15;LRP5;INPPL1;PLD4;MRC2;VTN;ENDOU;FCHO2;MICALL1;ENPP2;CD36;ENPP3;FCGR1A;LDLR;TGM2;CUBN;SCARA3;CD163;AMN;CD93;SGIP1;CAV1;HIP1R;ELMOD3;MERTK;PRSS12;EHD1;EHD2;MYO1E;DAB2;SNX18;CANX;NOSTRIN;PECAM1;HHIPL1;ACKR2
Enrichr	GO_Biological_Process_2015	positive regulation of angiogenesis (GO:0045766)	16	101	0.0135093	0.285237	-1.6402	2.05752	CX3CR1;CCBE1;FLT1;HSPB1;BRCA1;FGF2;ETS1;SFRP2;LRG1;IL1B;KDR;TEK;PLCG1;CD34;NODAL;SASH1
Enrichr	GO_Biological_Process_2015	peripheral nervous system development (GO:0007422)	7	28	0.0135619	0.285237	-1.43405	1.79892	UGT8;NFASC;ZFP57;ERBB3;NTF3;OSM;SOX8
Enrichr	GO_Biological_Process_2015	response to fluid shear stress (GO:0034405)	7	28	0.0135619	0.285237	-1.39357	1.74814	PDGFRB;MAPK7;TGFB3;KLF4;ETS1;MAP2K5;KLF2
Enrichr	GO_Biological_Process_2015	response to extracellular stimulus (GO:0009991)	38	313	0.0135889	0.285237	-1.9137	2.4006	ITGB1;CDKN1A;OGG1;SLC2A1;TNFRSF11B;HMGCR;NOD2;ADIPOR2;IGF1R;ACAT1;HSD11B2;CCND1;HLCS;MYH13;PDK4;UPP1;SLC18A2;NCOA1;CASR;VCAM1;SLC16A1;HMGCS1;IL15;SGIP1;VDR;CAV1;IGF2;ASNS;CYBB;SIRT2;COL1A1;IL6;DAP;SFRP2;TH;ADORA2B;LTA;ABCG2
Enrichr	GO_Biological_Process_2015	aging (GO:0007568)	27	204	0.0138178	0.288674	-1.80661	2.24463	CDKN1C;CDKN1A;CNP;IREB2;CISD2;HMGCR;LITAF;CTGF;EDNRA;CHEK2;BAK1;AMH;SLC18A2;NPM1;VCAM1;IL15;TGFB3;CACYBP;WNT16;TBX3;COL3A1;IL6;TH;CANX;ATM;CALR;ENG
Enrichr	GO_Biological_Process_2015	nucleobase metabolic process (GO:0009112)	12	67	0.013981	0.290712	-1.52449	1.88339	ADAL;DGUOK;ATIC;PNP;PPAT;NT5C1A;TK2;UPP1;ACPP;NT5C2;PFAS;XDH
Enrichr	GO_Biological_Process_2015	negative regulation of cytokine production (GO:0001818)	25	185	0.0140475	0.29073	-1.82329	2.25242	OTUD7B;UBE2L6;NOD2;EPX;UBC;FFAR4;IL12A;CD34;IL6R;MAP2K5;SRGN;TGFB3;ANXA4;IRAK3;ISG15;KLF4;KLF2;BST2;IL6;ADAM17;RGCC;BCL6;CD24;TRIB2;TLR2
Enrichr	GO_Biological_Process_2015	digestive system process (GO:0022600)	10	51	0.014373	0.294974	-1.45597	1.77754	MUC2;CCKBR;VDR;TRPC1;IREB2;ACO1;AQP5;NOD2;LDLR;PNLIP
Enrichr	GO_Biological_Process_2015	negative regulation of protein modification process (GO:0031400)	47	407	0.0143857	0.294974	-1.91662	2.33994	CDKN1C;ERRFI1;CDKN1A;KDM3A;LRP5;DUSP19;FAM129A;BUB1B;HSPB1;BRCA1;HMGCR;NOC2L;IGF1R;CDC20;SMPD1;PSMD3;CHORDC1;UBC;NTF3;BAK1;XDH;SNTA1;NPM1;KIRREL2;SEMA4D;UBE2B;GADD45B;GADD45A;DUSP1;CAV1;GLMN;IRAK3;ISG15;KLF15;SIRT2;PER2;ACER2;IL6;GCLC;WEE2;SFRP2;IL1B;DDIT4;TRIB2;ENG;MAD2L1;HSPA1A
Enrichr	GO_Biological_Process_2015	circulatory system process (GO:0003013)	19	130	0.015421	0.314745	-1.73732	2.00833	NFE2;FOXC1;CASR;EDN3;KCNJ8;CAV1;ELN;CTNNBIP1;HBB;NTS;AMOT;TRDN;DLL4;EDNRA;GCLC;CXCL12;KEL;TEK;AGTR2
Enrichr	GO_Biological_Process_2015	positive regulation of nucleocytoplasmic transport (GO:0046824)	15	94	0.0155761	0.314835	-1.64938	1.9062	KANK1;TGFB3;TMEM173;UACA;GLI3;DAB2;IL6;SFRP2;CDH1;IL1B;HCLS1;CCL19;ECT2;NODAL;TLR2
Enrichr	GO_Biological_Process_2015	regulation of adaptive immune response based on somatic recombination of immune receptors built from immunoglobulin superfamily domains (GO:0002822)	16	103	0.0157151	0.314835	-1.69487	1.95877	RSAD2;NOD2;MR1;PVR;HSPD1;BCL6;HLX;IL1B;CD28;LTA;BTK;IL12A;CCL19;FCGR1A;IL12RB1;PVRL2
Enrichr	GO_Biological_Process_2015	regulation of adaptive immune response (GO:0002819)	17	112	0.0157182	0.314835	-1.71604	1.98324	RSAD2;ALOX15;NOD2;MR1;PVR;HSPD1;BCL6;HLX;IL1B;CD28;BTK;LTA;IL12A;CCL19;FCGR1A;IL12RB1;PVRL2
Enrichr	GO_Biological_Process_2015	regulation of cell shape (GO:0008360)	17	112	0.0157182	0.314835	-1.61544	1.86697	SEMA4D;MYO10;PARVB;ARHGAP15;LIMD1;S100B;MYL12A;EPS8;FGD5;IL6;CCL7;CDC42EP4;PDPN;RHOJ;GAS2;KDR;FYN
Enrichr	GO_Biological_Process_2015	positive regulation of I-kappaB kinase/NF-kappaB signaling (GO:0043123)	23	168	0.0158463	0.314835	-1.71152	1.97802	SLC35B2;TRADD;LPAR1;NOD1;IRAK4;NOD2;RHOC;S100B;LITAF;BST2;IL1B;CTH;UBC;TNFSF10;FYN;TAB2;CD36;LTBR;CCL19;ECT2;TMEM9B;TGM2;TLR2
Enrichr	GO_Biological_Process_2015	lipoprotein metabolic process (GO:0042157)	9	44	0.0158519	0.314835	-1.42178	1.64316	CUBN;AMN;LPL;ATM;P4HB;PPARA;APOA5;LDLR;ABCG1
Enrichr	GO_Biological_Process_2015	defense response to Gram-positive bacterium (GO:0050830)	10	52	0.0160245	0.316841	-1.35146	1.55331	IL6;LTA;NOD1;IL12A;CD36;NOD2;PLD1;IL6R;RPL39;TLR2
Enrichr	GO_Biological_Process_2015	regulation of nucleocytoplasmic transport (GO:0046822)	24	178	0.0162287	0.319453	-1.79606	2.04956	BARD1;KANK1;CDKN1A;TGFB3;OGG1;PTPN11;TMEM173;LITAF;UACA;GLI3;NFKBIA;IL6;DAB2;SFRP2;MAPK7;CDH1;IL1B;HCLS1;CD36;CCL19;AGTR2;ECT2;NODAL;TLR2
Enrichr	GO_Biological_Process_2015	vascular process in circulatory system (GO:0003018)	14	86	0.0165734	0.324795	-1.61518	1.81636	CASR;FOXC1;EDN3;KCNJ8;CAV1;CTNNBIP1;HBB;NTS;AMOT;EDNRA;GCLC;KEL;TEK;AGTR2
Enrichr	GO_Biological_Process_2015	metal ion homeostasis (GO:0055065)	48	422	0.016939	0.329843	-1.85686	2.05951	GLP1R;ITGB1;RYR1;ALAS2;MCUR1;STEAP4;IREB2;LPAR1;SLC40A1;CXCR4;CACNA1F;FGF2;HERPUD1;EDNRA;P2RY4;CCL7;FAM132B;KDR;S1PR1;PROK2;PDE6B;S1PR3;BAK1;CCL19;CNNM2;ATP6V1E2;TGM2;CASR;KCNJ10;ATP6V0E1;VDR;CAV1;TRPC1;TTC7A;TRDN;CXCL12;CCKBR;SFXN4;NMUR2;TMBIM6;ACO1;SFXN2;AGTR2;CALR;CD24;HAMP;ATP6V1B1;ABCG2
Enrichr	GO_Biological_Process_2015	positive regulation of vasculogenesis (GO:2001214)	4	10	0.01698	0.329843	1.76402	-1.95654	TMEM100;RAP1A;KDR;CD34
Enrichr	GO_Biological_Process_2015	negative regulation of anoikis (GO:2000811)	5	16	0.0172049	0.330089	-0.419512	0.464984	ITGB1;PTRH2;CAV1;PDK4;ITGA5
Enrichr	GO_Biological_Process_2015	negative regulation of lipid storage (GO:0010888)	5	16	0.0172049	0.330089	-0.38866	0.430788	NFKBIA;IL6;PPARA;ABCG1;PNPLA2
Enrichr	GO_Biological_Process_2015	positive regulation of leukocyte mediated cytotoxicity (GO:0001912)	8	37	0.0172162	0.330089	-1.43786	1.59371	LAMP1;SH2D1A;SH2D1B;IL12A;IL12RB1;PVR;MR1;PVRL2
Enrichr	GO_Biological_Process_2015	cation homeostasis (GO:0055080)	52	465	0.0174378	0.332897	-1.83331	2.01649	GLP1R;ITGB1;RYR1;ALAS2;MCUR1;CLIC4;STEAP4;SLC40A1;FGF2;HERPUD1;EDNRA;KDR;PDK4;PROK2;ATP6V1E2;TGM2;CASR;ATP6V0E1;TRPC1;TTC7A;TRDN;SLC9A2;CCKBR;TMBIM6;AGTR2;ATP6V1B1;ABCG2;IREB2;LPAR1;CXCR4;CACNA1F;P2RY4;CCL7;FAM132B;S1PR1;PDE6B;S1PR3;BAK1;CCL19;CNNM2;KCNJ10;VDR;CAV1;RAB39A;CXCL12;SFXN4;NMUR2;ACO1;SFXN2;CALR;CD24;HAMP
Enrichr	GO_Biological_Process_2015	regulation of blood vessel endothelial cell migration (GO:0043535)	9	45	0.0177996	0.337125	-1.39159	1.51308	DLL4;RGCC;HSPB1;PLCG1;AGTR2;KLF4;FGF2;MAP2K5;AMOT
Enrichr	GO_Biological_Process_2015	activation of innate immune response (GO:0002218)	21	151	0.0178115	0.337125	-1.66964	1.8154	COLEC12;TRIL;IRAK3;NOD1;IRAK4;NOD2;TMEM173;HSPD1;NFKBIA;MAPK7;AIM2;UBC;SARM1;BTK;PIK3C3;ADAM8;TAB2;CD36;PIK3AP1;TLR2;NFKBIB
Enrichr	GO_Biological_Process_2015	cellular metal ion homeostasis (GO:0006875)	42	361	0.0179471	0.338245	-1.85512	2.01092	GLP1R;ITGB1;RYR1;ALAS2;MCUR1;IREB2;LPAR1;SLC40A1;CXCR4;CACNA1F;FGF2;HERPUD1;EDNRA;P2RY4;CCL7;FAM132B;S1PR1;PROK2;PDE6B;S1PR3;BAK1;CCL19;ATP6V1E2;TGM2;CASR;ATP6V0E1;VDR;TRPC1;CAV1;TTC7A;TRDN;CXCL12;CCKBR;NMUR2;TMBIM6;ACO1;CALR;AGTR2;CD24;HAMP;ATP6V1B1;ABCG2
Enrichr	GO_Biological_Process_2015	isoprenoid metabolic process (GO:0006720)	17	114	0.0180795	0.339297	-1.60214	1.73173	IDI1;FDPS;MVK;HMGCS1;LPL;HMGCR;RLBP1;PLB1;CYP26A1;TH;RDH10;CRH;PDSS2;MVD;LDLR;PNLIP;FDFT1
Enrichr	GO_Biological_Process_2015	hormone secretion (GO:0046879)	12	70	0.0184412	0.342845	-1.48162	1.58604	RAB1A;IL6;PCLO;EDN3;FZD4;FAM3B;FFAR4;BTK;AGTR2;SELT;TBX3;SLC18A2
Enrichr	GO_Biological_Process_2015	blood vessel endothelial cell migration (GO:0043534)	6	23	0.0185008	0.342845	-1.05249	1.12666	ITGB1;NR4A1;SOX18;KDR;FGF2;AMOT
Enrichr	GO_Biological_Process_2015	positive regulation vascular endothelial growth factor production (GO:0010575)	6	23	0.0185008	0.342845	-1.00229	1.07293	CCBE1;ADORA2B;IL1B;BRCA1;NODAL;SULF2
Enrichr	GO_Biological_Process_2015	regulation of production of molecular mediator of immune response (GO:0002700)	13	79	0.0190793	0.352092	-1.5431	1.61079	SPON2;RSAD2;TGFB3;TRIL;IRAK3;NOD2;BST2;IL6;BCL6;CD28;BTK;CD36;TLR2
Enrichr	GO_Biological_Process_2015	cellular response to hydrogen peroxide (GO:0070301)	11	62	0.0192058	0.352956	-1.36208	1.41849	IL6;MAPK7;PLEKHA1;HBB;LPO;HBA1;EPX;ECT2;KLF4;ETS1;KLF2
Enrichr	GO_Biological_Process_2015	regulation of T cell mediated immunity (GO:0002709)	9	46	0.0199157	0.358691	-1.46204	1.49902	RSAD2;IL1B;IL12A;NOD2;IL12RB1;PVR;MR1;PVRL2;HSPD1
Enrichr	GO_Biological_Process_2015	positive regulation of tumor necrosis factor superfamily cytokine production (GO:1903557)	9	46	0.0199157	0.358691	-1.3182	1.35154	SPON2;HSPB1;NOD1;ADAM8;CD36;PIK3R1;NOD2;CCL19;TLR2
Enrichr	GO_Biological_Process_2015	amine metabolic process (GO:0009308)	19	134	0.0199213	0.358691	-1.60379	1.64436	VCAM1;SLC44A4;PLA2G4E;LPCAT1;PLA2G3;DBI;KMO;SAT1;PLB1;SULT1A1;PHOSPHO1;MTAP;SMPD4;FABP5;SMPD1;ENPP2;PEMT;ENPP6;ENOPH1
Enrichr	GO_Biological_Process_2015	response to peptide hormone (GO:0043434)	42	364	0.0200727	0.358691	-1.8179	1.86389	GLP1R;SHC2;PDE3B;INPPL1;LRP5;PIK3R1;FGF2;IGF1R;CTGF;CRHBP;HSD11B2;EEF2K;PPAT;BSG;TNFSF10;PDK4;EIF4EBP1;FYN;ATP6V1E2;JUNB;PTPN1;ATP6V0E1;UBE2B;INSR;IGF2;PTPN11;CACYBP;GNG12;GNG11;COL1A1;FGF17;QDPR;IL6;CXCL12;TH;CRY2;PIK3C3;TEK;PPARA;CDO1;ATP6V1B1;TLR2
Enrichr	GO_Biological_Process_2015	activation of protein kinase activity (GO:0032147)	31	252	0.0207516	0.358691	-1.7818	1.82687	SHC2;FPR1;LPAR1;CXCR4;NOD1;NOD2;FGF2;RAP1A;UBC;NTF3;PROK2;PLCG1;CCL19;MAP3K6;MAP4K5;ECT2;MAP2K5;SYK;GADD45B;TNFSF15;PDE6G;GADD45A;TGFB3;INSR;PTPN11;DYNAP;DAB2;ADORA2B;IL1B;ADAM8;TAB2
Enrichr	GO_Biological_Process_2015	regulation of anatomical structure size (GO:0090066)	29	232	0.0208203	0.358691	-1.8116	1.85742	FHOD3;KANK1;FOXC1;AVIL;PEX11A;ARPC1B;ELN;ALOX15;HBB;FMN1;NTS;AMOT;EPS8;EDNRA;NCK2;VILL;CASR;EDN3;KCNJ8;CAV1;RDX;SHROOM2;DSTN;RAB11A;GCLC;CXCL12;KEL;HCLS1;AGTR2
Enrichr	GO_Biological_Process_2015	long-chain fatty-acyl-CoA biosynthetic process (GO:0035338)	5	17	0.0209281	0.358691	-0.238724	0.244762	SLC25A1;ELOVL1;ACSL5;ELOVL6;HSD17B12
Enrichr	GO_Biological_Process_2015	coenzyme biosynthetic process (GO:0009108)	15	98	0.0210647	0.358691	-1.50914	1.54731	SLC25A1;ELOVL1;MOCS3;DCAKD;ACSL5;ELOVL6;HSD17B12;KMO;ACACB;QDPR;ATIC;PNP;MAT2A;PDSS2;ADCK3
Enrichr	GO_Biological_Process_2015	regulation of blood vessel size (GO:0050880)	11	63	0.0210874	0.358691	-1.41372	1.44948	CASR;EDNRA;GCLC;FOXC1;KEL;EDN3;KCNJ8;CAV1;HBB;AGTR2;NTS
Enrichr	GO_Biological_Process_2015	regulation of alpha-beta T cell activation (GO:0046634)	11	63	0.0210874	0.358691	-1.37973	1.41463	IL6;PNP;BCL6;SYK;HLX;ZBTB16;CD28;IL12A;CCL19;IL12RB1;GLI3
Enrichr	GO_Biological_Process_2015	negative regulation of secretion by cell (GO:1903531)	19	135	0.0211905	0.358691	-1.6061	1.64672	SRGN;RSAD2;ANXA4;OSM;PTPN11;HMGCR;CRHBP;IL6;RAP1A;RGCC;IL1B;CRY2;CRH;FFAR4;FAM3D;PIM3;AGTR2;SERGEF;CD34
Enrichr	GO_Biological_Process_2015	developmental maturation (GO:0021700)	21	154	0.0212172	0.358691	-1.63431	1.67565	CDKN1C;GDF11;IL15;MMP2;TFCP2L1;RBPJ;PCSK4;KLF2;KLF1;CDH5;LYL1;SOX18;TMEM79;BTK;PLP1;S1PR1;KDR;SOX8;CCL19;INSL3;RECK
Enrichr	GO_Biological_Process_2015	protein oligomerization (GO:0051259)	42	366	0.0215986	0.358691	-1.70169	1.74474	COLEC12;MTMR2;CRTC2;CRTC3;CHRNA2;AHNAK;TRADD;ATL2;MGST1;HBB;AQP4;NOD1;HMGCR;NOD2;ACACB;IGF1R;ACAT1;CDH1;PPAT;C1QTNF6;PDSS2;HACL1;ECT2;TGM3;TGM2;NPM1;KCNJ10;CAV2;CAV1;INSR;MAGI2;HBA1;C1QL2;COL1A1;EHD1;GJB1;COL1A2;CTH;COL6A1;CCDC88C;TEK;FBP1
Enrichr	GO_Biological_Process_2015	trabecula formation (GO:0060343)	6	24	0.0217042	0.358691	-0.878659	0.900884	TGFBR3;COL1A1;MMP2;SLC40A1;FHL2;TEK
Enrichr	GO_Biological_Process_2015	acyl-CoA biosynthetic process (GO:0071616)	6	24	0.0217042	0.358691	-0.876337	0.898503	SLC25A1;ELOVL1;ACSL5;ELOVL6;HSD17B12;ACACB
Enrichr	GO_Biological_Process_2015	thioester biosynthetic process (GO:0035384)	6	24	0.0217042	0.358691	-0.865075	0.886956	SLC25A1;ELOVL1;ACSL5;ELOVL6;HSD17B12;ACACB
Enrichr	GO_Biological_Process_2015	regulation of natural killer cell mediated immunity (GO:0002715)	6	24	0.0217042	0.358691	-0.829101	0.850072	LAMP1;SH2D1A;SH2D1B;IL12A;PVR;PVRL2
Enrichr	GO_Biological_Process_2015	regulation of natural killer cell mediated cytotoxicity (GO:0042269)	6	24	0.0217042	0.358691	-0.823189	0.84401	LAMP1;SH2D1A;SH2D1B;IL12A;PVR;PVRL2
Enrichr	GO_Biological_Process_2015	anatomical structure maturation (GO:0071695)	6	24	0.0217042	0.358691	-0.784464	0.804306	LYL1;CDH5;MMP2;S1PR1;RBPJ;RECK
Enrichr	GO_Biological_Process_2015	germ cell migration (GO:0008354)	4	11	0.0218116	0.358691	1.42044	-1.45636	ITGB1;FOXC1;CXCL12;CXCR4
Enrichr	GO_Biological_Process_2015	cellular response to vitamin (GO:0071295)	4	11	0.0218116	0.358691	1.5336	-1.5724	ITGB1;CASR;IL15;VDR
Enrichr	GO_Biological_Process_2015	positive regulation of Rho protein signal transduction (GO:0035025)	4	11	0.0218116	0.358691	1.58027	-1.62024	COL3A1;GPR56;LPAR1;ABRA
Enrichr	GO_Biological_Process_2015	protein heterotrimerization (GO:0070208)	4	11	0.0218116	0.358691	1.66796	-1.71015	COL1A1;COL1A2;C1QTNF6;COL6A1
Enrichr	GO_Biological_Process_2015	cell adhesion mediated by integrin (GO:0033627)	4	11	0.0218116	0.358691	1.6732	-1.71553	ITGB1;VTN;ADAM17;ITGA5
Enrichr	GO_Biological_Process_2015	response to peptidoglycan (GO:0032494)	4	11	0.0218116	0.358691	1.6905	-1.73326	IL6;IRAK3;NOD2;TLR2
Enrichr	GO_Biological_Process_2015	spindle assembly involved in mitosis (GO:0090307)	4	11	0.0218116	0.358691	1.9509	-2.00025	OFD1;CHEK2;SPICE1;KIF11
Enrichr	GO_Biological_Process_2015	sulfur compound biosynthetic process (GO:0044272)	20	145	0.0218872	0.358691	-1.52497	1.56354	SLC25A1;ELOVL1;SLC35B2;SLC35D1;ACSL5;ELOVL6;HSD17B12;ACACB;PAPSS1;GCLC;MTAP;B3GNT7;MAT2A;CTH;CDO1;CHST5;ENOPH1;B4GALT4;B4GALT5;CHST3
Enrichr	GO_Biological_Process_2015	coagulation (GO:0050817)	52	472	0.0219067	0.358691	-1.70758	1.75077	ITGB1;DOCK6;SERPINA1;PDE3B;HBB;KIF11;BSG;CD36;SLC16A3;SRGN;SYK;MAG;SLC7A6;RAD51C;PECAM1;ITGA5;PDE9A;GNAI3;AK3;SLC3A2;PIK3R1;TFPI;PHF21A;GNA14;RAP1A;FYN;PLCG1;NFE2;PTPN1;CBX5;SLC16A1;TGFB3;CAV1;TFPI2;IGF2;HPS4;CABLES1;PTPN11;MERTK;COL1A1;EHD1;EHD2;WEE1;COL1A2;PROC;KIF26A;MAFF;CALU;CD9;TEK;LAT;CD244
Enrichr	GO_Biological_Process_2015	blood coagulation (GO:0007596)	52	472	0.0219067	0.358691	-1.70514	1.74827	ITGB1;DOCK6;SERPINA1;PDE3B;HBB;KIF11;BSG;CD36;SLC16A3;SRGN;SYK;MAG;SLC7A6;RAD51C;PECAM1;ITGA5;PDE9A;GNAI3;AK3;SLC3A2;PIK3R1;TFPI;PHF21A;GNA14;RAP1A;FYN;PLCG1;NFE2;PTPN1;CBX5;SLC16A1;TGFB3;CAV1;TFPI2;HPS4;IGF2;CABLES1;PTPN11;MERTK;COL1A1;EHD1;EHD2;WEE1;PROC;COL1A2;KIF26A;MAFF;CALU;CD9;TEK;LAT;CD244
Enrichr	GO_Biological_Process_2015	positive regulation of receptor-mediated endocytosis (GO:0048260)	8	39	0.0220284	0.358691	-1.2893	1.32192	VTN;SFRP4;DAB2;SGIP1;NTF3;MAGI2;CCL19;APOA5
Enrichr	GO_Biological_Process_2015	regulation of multicellular organismal metabolic process (GO:0044246)	8	39	0.0220284	0.358691	-1.24974	1.28135	PDGFRB;ITGB1;IL6;RGCC;TGFB3;IL6R;CTGF;ENG
Enrichr	GO_Biological_Process_2015	phosphatidylinositol biosynthetic process (GO:0006661)	13	81	0.0224531	0.362937	-1.42854	1.44786	PI4K2B;MTMR2;PGAP2;PIGQ;INPPL1;PIK3R1;PIGV;FGF2;MTMR7;SH3YL1;ATM;PIK3C3;CDIPT
Enrichr	GO_Biological_Process_2015	ethanolamine-containing compound metabolic process (GO:0042439)	13	81	0.0224531	0.362937	-1.33912	1.35724	SLC44A4;PLA2G4E;LPCAT1;PLA2G3;DBI;PLB1;PHOSPHO1;SMPD4;FABP5;SMPD1;ENPP2;PEMT;ENPP6
Enrichr	GO_Biological_Process_2015	positive regulation of endocytosis (GO:0045807)	14	90	0.0226595	0.364662	-1.4618	1.47464	ITGB1;SGIP1;MAGI2;NOD2;MERTK;APOA5;VTN;SFRP4;DAB2;NTF3;CD36;CCL19;CALR;FCGR1A
Enrichr	GO_Biological_Process_2015	negative regulation of locomotion (GO:0040013)	26	204	0.0227245	0.364662	-1.60588	1.61998	IFITM3;CX3CR1;KANK1;ROBO4;CLIC4;TACSTD2;ABHD6;FGF2;DLL4;TP53INP1;MAP2K5;GPR56;MAGI2;KLF4;BMP5;BST2;TGFBR3;COL3A1;CXCL12;SFRP2;RGCC;PKP2;PADI2;AGTR2;NODAL;ENG
Enrichr	GO_Biological_Process_2015	regulation of tube size (GO:0035150)	11	64	0.0231011	0.369368	-1.32267	1.31733	CASR;EDNRA;GCLC;FOXC1;KEL;EDN3;KCNJ8;CAV1;HBB;AGTR2;NTS
Enrichr	GO_Biological_Process_2015	cellular cation homeostasis (GO:0030003)	44	389	0.0232234	0.369462	-1.74158	1.73411	GLP1R;ITGB1;RYR1;ALAS2;CLIC4;MCUR1;IREB2;LPAR1;SLC40A1;CXCR4;CACNA1F;FGF2;HERPUD1;EDNRA;P2RY4;CCL7;FAM132B;S1PR1;PROK2;PDE6B;S1PR3;BAK1;CCL19;ATP6V1E2;TGM2;CASR;ATP6V0E1;VDR;TRPC1;CAV1;RAB39A;TTC7A;TRDN;CXCL12;CCKBR;NMUR2;TMBIM6;ACO1;CALR;AGTR2;CD24;HAMP;ATP6V1B1;ABCG2
Enrichr	GO_Biological_Process_2015	hematopoietic or lymphoid organ development (GO:0048534)	23	175	0.0232738	0.369462	-1.56032	1.55362	KMT2A;IL15;GLRX5;ZBTB16;RTKN2;LMO2;LRP5;TTC7A;TAZ;KLF4;ZFP36L2;KLF1;TNRC6C;TGFBR3;MYO1E;LYL1;ADAM17;EBP;SIX4;KDR;LTA;TEK;CD34
Enrichr	GO_Biological_Process_2015	cellular response to external stimulus (GO:0071496)	24	185	0.0235431	0.372401	-1.63414	1.61418	NCOA1;ITGB1;CDKN1A;CASR;IL15;GADD45A;VDR;CAV1;SLC2A1;IGF2;ASNS;SIRT2;COL1A1;EDNRA;DAP;SFRP2;ADORA2B;IL1B;PDK4;MYH13;LTBR;BAK1;UPP1;ENG
Enrichr	GO_Biological_Process_2015	apoptotic signaling pathway (GO:0097190)	38	327	0.0238179	0.372551	-1.67398	1.65285	CDKN1A;PGAP2;TRADD;BRCA1;PIK3R1;UACA;GABARAP;ERBB3;LAMP1;CHEK2;UBC;TNFSF10;MAEL;DPF2;TP53BP2;BMF;IL12A;BAK1;CHAC1;ECT2;PRODH;IL6R;PDK1;SRGN;MBD4;CAV1;ERN1;ADAM17;DAP;IL1B;DDIT4;CRH;CD28;BTK;TMBIM6;ATM;CD24;ARHGEF6
Enrichr	GO_Biological_Process_2015	nitrogen compound transport (GO:0071705)	51	464	0.0238474	0.372551	-1.67906	1.65787	SLC48A1;SLC35B2;SMG1;AHCTF1;SLC44A4;SLC23A1;HBB;ABCA12;EDNRA;PCLO;FAM3B;SLC25A42;SLC18A2;CUBN;AMN;SYK;EDN3;SLC6A13;DISP1;SLC7A6;SARNP;BTK;SRSF9;ABCG2;RAB1A;ENY2;SLC35D1;SLC3A2;SLC1A4;SLC6A20;ACACB;SLC1A7;PABPN1;NUP85;PDPN;SLC19A3;SLC38A3;SLC15A3;KCNJ10;RANBP17;CTNS;SLC16A10;UPF3A;IL6;GJB1;TH;NUP35;SLC28A2;SLC22A8;SELT;SERINC5
Enrichr	GO_Biological_Process_2015	regulation of transcription factor import into nucleus (GO:0042990)	12	73	0.023889	0.372551	-1.36195	1.34477	NFKBIA;MAPK7;CDH1;IL1B;HCLS1;CD36;CCL19;AGTR2;TMEM173;LITAF;UACA;TLR2
Enrichr	GO_Biological_Process_2015	toll-like receptor 2 signaling pathway (GO:0034134)	12	73	0.023889	0.372551	-1.3069	1.29041	NFKBIA;MAPK7;UBC;BTK;TAB2;NOD1;CD36;NOD2;IRAK4;PIK3AP1;NFKBIB;TLR2
Enrichr	GO_Biological_Process_2015	regulation of behavior (GO:0050795)	22	166	0.0241896	0.375062	-1.64762	1.61576	PDGFRB;CASR;EDN3;SGIP1;LPAR1;CXCR4;HSPB1;NOD2;EDNRA;IL6;ADAM17;PER3;CXCL12;CCL7;NTF3;CRH;S1PR1;KDR;PADI2;CCL19;CALR;IL6R
Enrichr	GO_Biological_Process_2015	MyD88-dependent toll-like receptor signaling pathway (GO:0002755)	13	82	0.0242974	0.375062	-1.38442	1.35765	IRAK3;NOD1;NOD2;IRAK4;HSPD1;NFKBIA;MAPK7;UBC;BTK;TAB2;CD36;NFKBIB;TLR2
Enrichr	GO_Biological_Process_2015	response to estradiol (GO:0032355)	15	100	0.0243041	0.375062	-1.42371	1.39618	PDGFRB;NCOA1;DUSP1;OGG1;IGF2;WFDC1;AQP4;ETS1;CTGF;COL1A1;CRHBP;TH;MMP15;TXNIP;CALR
Enrichr	GO_Biological_Process_2015	regulation of cysteine-type endopeptidase activity involved in apoptotic process (GO:0043281)	24	186	0.0247683	0.380899	-1.61383	1.55771	TNFSF15;TRADD;CCK;SERPINB9;NOD1;DHCR24;KLF4;UACA;HERPUD1;CTGF;HSPD1;SOX2;ACER2;NR4A1;IL6;DAP;SFRP2;CDH1;TNFSF10;BAK1;XDH;MAP2K5;NODAL;NKX3-1
Enrichr	GO_Biological_Process_2015	positive regulation of G-protein coupled receptor protein signaling pathway (GO:0045745)	5	18	0.0251393	0.381858	-0.0564185	0.0543144	CAV2;PTGDR2;PDE6G;ACPP;KLK6
Enrichr	GO_Biological_Process_2015	positive regulation of lipid storage (GO:0010884)	5	18	0.0251393	0.381858	0.0127291	-0.0122544	EHD1;LPL;FITM1;FITM2;CD36
Enrichr	GO_Biological_Process_2015	embryonic organ development (GO:0048568)	17	119	0.0251763	0.381858	-1.48349	1.42816	NFE2;CEBPB;FOXF2;KMT2A;LMO2;TULP3;RBPJ;GLI3;KLF1;TNRC6C;NSDHL;RDH10;KDR;NES;JUNB;NODAL;TEAD2
Enrichr	GO_Biological_Process_2015	cellular ion homeostasis (GO:0006873)	45	402	0.0252613	0.381858	-1.7142	1.65027	GLP1R;ITGB1;RYR1;ALAS2;CLIC4;MCUR1;IREB2;LPAR1;SLC40A1;CXCR4;SLC4A1;CACNA1F;FGF2;HERPUD1;EDNRA;P2RY4;CCL7;FAM132B;S1PR1;PROK2;PDE6B;S1PR3;BAK1;CCL19;ATP6V1E2;TGM2;CASR;ATP6V0E1;VDR;TRPC1;CAV1;RAB39A;TTC7A;TRDN;CXCL12;CCKBR;NMUR2;TMBIM6;ACO1;CALR;AGTR2;CD24;HAMP;ATP6V1B1;ABCG2
Enrichr	GO_Biological_Process_2015	positive regulation of phosphatidylinositol 3-kinase activity (GO:0043552)	6	25	0.0252618	0.381858	-0.751925	0.723882	PDGFRB;FLT1;TEK;NOD2;CCL19;FGF2
Enrichr	GO_Biological_Process_2015	regulation of protein targeting (GO:1903533)	22	167	0.0255172	0.383104	-1.65989	1.59258	KANK1;CDKN1A;TGFB3;OGG1;TMEM173;LITAF;UACA;GLI3;NFKBIA;DAB2;IL6;SFRP2;MAPK7;CDH1;IL1B;HCLS1;CD36;AGTR2;CCL19;ECT2;NODAL;TLR2
Enrichr	GO_Biological_Process_2015	response to wounding (GO:0009611)	22	167	0.0255172	0.383104	-1.60553	1.54042	CX3CR1;DSP;PDGFRB;PLLP;ALOX15;RTN4RL2;NREP;FGF2;CORO1B;GLI3;KLK6;ELK3;CTGF;SOX2;COL3A1;IL6;ERBB3;FABP5;LOX;PPARA;MATN4;ENG
Enrichr	GO_Biological_Process_2015	negative regulation of epithelial cell proliferation (GO:0050680)	16	110	0.0256799	0.384244	-1.46702	1.40318	CDKN1C;NKX2-8;VDR;CAV2;CAV1;WFDC1;TGFBR3;SOX2;RGCC;SFRP2;CDH1;GAS1;XDH;LIMS2;NKX3-1;ENG
Enrichr	GO_Biological_Process_2015	cellular response to oxidative stress (GO:0034599)	20	148	0.0260119	0.38648	-1.53116	1.45563	PLEKHA1;MGST1;HBB;LPO;HBA1;EPX;KLF4;WNT16;UACA;ETS1;SIRT2;KLF2;IL6;MAPK7;TP53INP1;CD36;PRODH;ECT2;HSPA1A;PDK1
Enrichr	GO_Biological_Process_2015	regulation of cysteine-type endopeptidase activity (GO:2000116)	25	197	0.0261783	0.38648	-1.5921	1.51357	TRADD;NOD1;UACA;HERPUD1;CTGF;HSPD1;SOX2;CDH1;TNFSF10;BAK1;XDH;MAP2K5;NKX3-1;TNFSF15;CCK;SERPINB9;DHCR24;KLF4;ACER2;NR4A1;IL6;DAP;SFRP2;AIM2;NODAL
Enrichr	GO_Biological_Process_2015	positive regulation of T cell proliferation (GO:0042102)	13	83	0.0262513	0.38648	-1.30602	1.2416	VCAM1;SYK;IL15;IGF2;IL6;PNP;IL1B;CD28;NCK2;IL12A;CCL19;IL12RB1;CD24
Enrichr	GO_Biological_Process_2015	iron ion homeostasis (GO:0055072)	14	92	0.0262656	0.38648	-1.41096	1.34137	ALAS2;STEAP4;ATP6V0E1;IREB2;SLC40A1;TTC7A;FAM132B;SFXN4;ACO1;SFXN2;HAMP;ATP6V1E2;ATP6V1B1;ABCG2
Enrichr	GO_Biological_Process_2015	regulation of endothelial cell migration (GO:0010594)	14	92	0.0262656	0.38648	-1.40132	1.3322	CCBE1;HSPB1;KLF4;FGF2;ETS1;AMOT;DLL4;RGCC;KDR;AGTR2;TEK;PLCG1;MAP2K5;SASH1
Enrichr	GO_Biological_Process_2015	hemostasis (GO:0007599)	52	478	0.0264304	0.386637	-1.62532	1.54449	ITGB1;DOCK6;SERPINA1;PDE3B;HBB;KIF11;BSG;CD36;SLC16A3;SRGN;SYK;MAG;SLC7A6;RAD51C;PECAM1;ITGA5;PDE9A;GNAI3;AK3;SLC3A2;PIK3R1;TFPI;PHF21A;GNA14;RAP1A;FYN;PLCG1;NFE2;PTPN1;CBX5;SLC16A1;TGFB3;CAV1;TFPI2;HPS4;IGF2;CABLES1;PTPN11;MERTK;COL1A1;EHD1;EHD2;WEE1;PROC;COL1A2;KIF26A;MAFF;CALU;CD9;TEK;LAT;CD244
Enrichr	GO_Biological_Process_2015	negative regulation of hormone secretion (GO:0046888)	10	57	0.0264509	0.386637	-1.15097	1.09373	CRHBP;IL6;IL1B;CRY2;CRH;OSM;FAM3D;PTPN11;PIM3;HMGCR
Enrichr	GO_Biological_Process_2015	regulation of epithelial cell proliferation (GO:0050678)	31	258	0.0268821	0.391647	-1.67225	1.56756	CDKN1C;TACSTD2;WFDC1;NOD2;FGF2;SOX2;EDNRA;CCND1;CDH1;KDR;XDH;MAP2K5;NKX3-1;OSR2;NKX2-8;CAV2;VDR;CAV1;BMP5;TGFBR3;NR4A1;IL6;CXCL12;SFRP2;RGCC;LRG1;GAS1;TEK;NODAL;LIMS2;ENG
Enrichr	GO_Biological_Process_2015	regulation of cellular response to stress (GO:0080135)	45	404	0.0270135	0.392271	-1.71345	1.60345	PGAP2;DUSP19;HSPB1;NOD1;BRCA1;HMGCR;FZD10;NOD2;DUSP15;YBX3;IGF1R;CTGF;MAPK7;CHORDC1;DVL2;CD36;BAK1;CCL19;MAP3K6;MAP4K5;CD34;XDH;POLH;SASH1;NKX3-1;NPM1;SYK;GADD45B;GADD45A;FZD4;SEMA4C;NME5;GPR37L1;WNT16;ERN1;PER1;SFRP4;DAB2;CXCL12;SFRP2;IL1B;ATM;LTBR;P4HB;RAD9A
Enrichr	GO_Biological_Process_2015	cellular response to fluid shear stress (GO:0071498)	4	12	0.0274006	0.395301	1.79779	-1.66855	MAPK7;KLF4;MAP2K5;KLF2
Enrichr	GO_Biological_Process_2015	positive regulation of oligodendrocyte differentiation (GO:0048714)	4	12	0.0274006	0.395301	1.90451	-1.76759	CXCR4;ASPA;TLR2;NKX2-2
Enrichr	GO_Biological_Process_2015	negative regulation of blood vessel morphogenesis (GO:2000181)	11	66	0.0275437	0.396023	-1.20748	1.11847	CX3CR1;DLL4;RGCC;COL4A2;PDE3B;TEK;THBS2;KLF4;XDH;MAP2K5;AMOT
Enrichr	GO_Biological_Process_2015	regulation of alcohol biosynthetic process (GO:1902930)	8	41	0.0277189	0.396023	-1.04401	0.967053	SEC14L2;VDR;IL1B;LPCAT1;DHCR7;ABCG1;BMP5;DKK3
Enrichr	GO_Biological_Process_2015	triglyceride biosynthetic process (GO:0019432)	8	41	0.0277189	0.396023	-1.02669	0.951005	SLC25A1;ELOVL1;GPD1;LPCAT1;LPL;ACSL5;ELOVL6;HSD17B12
Enrichr	GO_Biological_Process_2015	wound healing (GO:0042060)	12	75	0.0281244	0.399241	-1.29501	1.18906	PDGFRB;DSP;COL3A1;ERBB3;LOX;ALOX15;PPARA;FGF2;GLI3;CORO1B;ENG;ELK3
Enrichr	GO_Biological_Process_2015	hormone transport (GO:0009914)	12	75	0.0281244	0.399241	-1.26994	1.16604	RAB1A;IL6;PCLO;EDN3;FZD4;FAM3B;FFAR4;BTK;AGTR2;SELT;TBX3;SLC18A2
Enrichr	GO_Biological_Process_2015	cell cycle arrest (GO:0007050)	19	140	0.0284898	0.399978	-1.46455	1.34203	BARD1;CDKN1C;CDKN1A;GADD45A;DUSP1;MAGI2;DHCR24;ERN1;SOX2;BRINP2;RGCC;SESN1;TP53INP1;GAS2;GAS1;ATM;IL12A;CALR;NKX3-1
Enrichr	GO_Biological_Process_2015	response to corticosteroid (GO:0031960)	19	140	0.0284898	0.399978	-1.44863	1.32744	CDKN1A;KCNJ10;DUSP1;AQP4;S100B;CTGF;COL1A1;HSD11B2;IL6;CCND1;TH;CRH;FOSB;AGTR2;CDO1;JUNB;SLC18A2;ENG;ABCG2
Enrichr	GO_Biological_Process_2015	multi-organism reproductive process (GO:0044703)	19	140	0.0284898	0.399978	-1.41662	1.29811	NCOA1;THRB;TGFB3;IGF2;AQP4;TFCP2L1;FUOM;ADIPOR2;ETS1;CRHBP;HSD11B2;ENDOU;TH;MAFF;CRH;EIF4H;FOSB;TAC3;TEAD3
Enrichr	GO_Biological_Process_2015	multi-multicellular organism process (GO:0044706)	17	121	0.0285376	0.399978	-1.36911	1.25457	NCOA1;THRB;TGFB3;IGF2;AQP4;TFCP2L1;FUOM;ADIPOR2;ETS1;CRHBP;HSD11B2;ENDOU;MAFF;CRH;FOSB;TAC3;TEAD3
Enrichr	GO_Biological_Process_2015	positive regulation of lipid kinase activity (GO:0090218)	6	26	0.0291873	0.403041	-0.665337	0.604602	PDGFRB;FLT1;TEK;CCL19;NOD2;FGF2
Enrichr	GO_Biological_Process_2015	hippo signaling (GO:0035329)	6	26	0.0291873	0.403041	-0.589407	0.535604	MOB1A;DVL2;NPHP4;TEAD2;TEAD3;AMOT
Enrichr	GO_Biological_Process_2015	positive regulation of glial cell differentiation (GO:0045687)	6	26	0.0291873	0.403041	-0.58741	0.533789	NKX6-2;NTF3;CXCR4;ASPA;NKX2-2;TLR2
Enrichr	GO_Biological_Process_2015	regulation of defense response to virus by host (GO:0050691)	6	26	0.0291873	0.403041	-0.501867	0.456054	PM20D1;AIM2;IL15;IL12RB1;TMEM173;MICB
Enrichr	GO_Biological_Process_2015	negative regulation of protein phosphorylation (GO:0001933)	31	260	0.0292112	0.403041	-1.62185	1.4738	CDKN1C;ERRFI1;CDKN1A;LRP5;DUSP19;FAM129A;HSPB1;HMGCR;IGF1R;SMPD1;CHORDC1;NTF3;BAK1;XDH;NPM1;KIRREL2;SEMA4D;UBE2B;GADD45B;GADD45A;DUSP1;CAV1;IRAK3;SIRT2;IL6;SFRP2;WEE2;IL1B;DDIT4;TRIB2;ENG
Enrichr	GO_Biological_Process_2015	positive regulation of mitotic cell cycle (GO:0045931)	15	103	0.0298424	0.408136	-1.36365	1.22204	PDGFRB;EDN3;INSR;IGF2;LRP5;ASNS;IGF1R;RAD51C;RGCC;CCND1;IL1B;EIF4EBP1;CD28;NKX3-1;MAD2L1
Enrichr	GO_Biological_Process_2015	ventricular cardiac muscle cell action potential (GO:0086005)	5	19	0.0298569	0.408136	0.219428	-0.196641	DSP;KCNE1;PKP2;KCNE1L;SNTA1
Enrichr	GO_Biological_Process_2015	intestinal absorption (GO:0050892)	5	19	0.0298569	0.408136	0.246752	-0.221128	VDR;IREB2;ACO1;LDLR;PNLIP
Enrichr	GO_Biological_Process_2015	cellular iron ion homeostasis (GO:0006879)	11	67	0.0299817	0.408582	-1.21062	1.08358	ALAS2;ATP6V0E1;FAM132B;IREB2;SLC40A1;ACO1;TTC7A;HAMP;ATP6V1E2;ATP6V1B1;ABCG2
Enrichr	GO_Biological_Process_2015	response to reactive oxygen species (GO:0000302)	19	141	0.0301523	0.409646	-1.44743	1.29177	PDGFRB;PPP1R15B;PLEKHA1;DUSP1;HBB;LPO;HBA1;EPX;KLF4;ETS1;KLF2;COL1A1;IL6;MAPK7;BTK;TXNIP;BAK1;CCL19;ECT2
Enrichr	GO_Biological_Process_2015	toll-like receptor signaling pathway (GO:0002224)	17	122	0.0303386	0.40991	-1.36976	1.22157	TRIL;IRAK3;NOD1;IRAK4;NOD2;HSPD1;NFKBIA;MAPK7;UBC;SARM1;BTK;PIK3C3;TAB2;CD36;PIK3AP1;TLR2;NFKBIB
Enrichr	GO_Biological_Process_2015	female pregnancy (GO:0007565)	13	85	0.0305013	0.40991	-1.23712	1.10328	TGFB3;IGF2;AQP4;TFCP2L1;ETS1;ADIPOR2;CRHBP;ENDOU;HSD11B2;CRH;FOSB;TAC3;TEAD3
Enrichr	GO_Biological_Process_2015	positive regulation of nervous system development (GO:0051962)	36	313	0.0307371	0.40991	-1.58223	1.41106	ITGB1;AVIL;LPAR1;CXCR4;NDNF;THBS2;GLI3;CDC20;SOX2;BRINP2;RAP1A;ARHGDIA;NTF3;NRCAM;SOX8;FYN;ECT2;FEZF2;NKX2-2;NCOA1;SEMA6A;NKX6-2;SEMA4D;MAGI2;GPR37L1;CBFA2T2;RAB11A;BMP5;IL6;CXCL12;CAPRIN1;FEZ1;ASPA;CBLN2;CBLN1;TLR2
Enrichr	GO_Biological_Process_2015	face morphogenesis (GO:0060325)	7	34	0.0307735	0.40991	-0.828267	0.738663	COL1A1;CSRNP1;PLEKHA1;TGFB3;CRISPLD2;MMP2;PTPN11
Enrichr	GO_Biological_Process_2015	positive regulation of cell killing (GO:0031343)	8	42	0.0309142	0.40991	-1.06341	0.948372	LAMP1;SH2D1A;SH2D1B;IL12A;IL12RB1;PVR;MR1;PVRL2
Enrichr	GO_Biological_Process_2015	negative regulation of cell-substrate adhesion (GO:0010812)	8	42	0.0309142	0.40991	-0.965295	0.860868	ACER2;COL1A1;KANK1;MMP14;BCL6;FZD4;TACSTD2;PIK3R1
Enrichr	GO_Biological_Process_2015	negative regulation of epithelial cell migration (GO:0010633)	8	42	0.0309142	0.40991	-0.920444	0.820869	TGFBR3;DLL4;RGCC;TACSTD2;AGTR2;KLF4;FGF2;MAP2K5
Enrichr	GO_Biological_Process_2015	androgen receptor signaling pathway (GO:0030521)	8	42	0.0309142	0.40991	-0.856693	0.764014	NCOA1;KDM3A;NCOA3;NCOA4;FHL2;BRCA1;PIAS1;NKX3-1
Enrichr	GO_Biological_Process_2015	regulation of lipid biosynthetic process (GO:0046890)	16	113	0.0311632	0.40991	-1.38802	1.23786	VDR;IGF2;LPCAT1;FITM2;BRCA1;APOA5;IGF1R;BMP5;DKK3;SEC14L2;IL1B;PDK4;THRSP;DHCR7;LDLR;ABCG1
Enrichr	GO_Biological_Process_2015	positive regulation of cell activation (GO:0050867)	32	272	0.0313187	0.40991	-1.57307	1.40289	CDKN1A;PRDM1;PIK3R1;NOD2;GLI3;CTGF;HSPD1;PNP;LAMP1;HLX;PDPN;NCK2;IL12A;FYN;CCL19;IL12RB1;VCAM1;SYK;IL15;CAV1;ZBTB16;IGF2;PTPN11;IL6;BCL6;ADORA2B;IL1B;CD28;BTK;ADAM8;CD24;PVRL2
Enrichr	GO_Biological_Process_2015	carboxylic acid biosynthetic process (GO:0046394)	32	272	0.0313187	0.40991	-1.5258	1.36074	SLC35D1;PADI6;FAXDC2;ALOX15;LPL;MSMO1;BRCA1;HSD17B12;PTPLB;ACACB;ATIC;MAT2A;RDH10;ALOX5;ENOPH1;GAMT;ELOVL1;SYK;GPT2;ASNS;ELOVL6;KMO;PER2;CH25H;FA2H;GCLC;MTAP;CTH;PLP1;PADI2;CDO1;ALDH9A1
Enrichr	GO_Biological_Process_2015	organic acid biosynthetic process (GO:0016053)	32	272	0.0313187	0.40991	-1.5207	1.35619	SLC35D1;PADI6;FAXDC2;ALOX15;LPL;MSMO1;BRCA1;HSD17B12;PTPLB;ACACB;ATIC;MAT2A;ALOX5;RDH10;ENOPH1;GAMT;ELOVL1;SYK;GPT2;ASNS;ELOVL6;KMO;PER2;CH25H;FA2H;GCLC;MTAP;CTH;PLP1;PADI2;CDO1;ALDH9A1
Enrichr	GO_Biological_Process_2015	negative regulation of intracellular signal transduction (GO:1902532)	39	345	0.0313749	0.40991	-1.57526	1.40485	KANK1;CRTC3;PGAP2;PDE3B;DUSP19;OTUD7B;HSPB1;HMGCR;LIMD1;NOC2L;LITAF;YBX3;UACA;IGF1R;RPS6KA6;MAPK7;SMPD1;WWC3;XDH;SAC3D1;PTPN1;PLEKHA1;UBE2B;DUSP1;CAV1;MAGI2;IRAK3;NME5;KLF4;NFKBIA;PER1;SFRP4;CXCL12;SFRP2;BCL6;WNK2;IL1B;DDIT4;FBP1
Enrichr	GO_Biological_Process_2015	negative regulation of secretion (GO:0051048)	20	152	0.0323978	0.420562	-1.42939	1.23809	SRGN;RSAD2;ANXA4;OSM;PTPN11;HMGCR;CRHBP;IL6;RAP1A;RGCC;ERBB3;IL1B;CRY2;CRH;FFAR4;FAM3D;PIM3;AGTR2;SERGEF;CD34
Enrichr	GO_Biological_Process_2015	peptidyl-tyrosine phosphorylation (GO:0018108)	20	152	0.0323978	0.420562	-1.37621	1.19202	PDGFRB;SRMS;FLT1;SYK;INSR;OSM;SH2D1B;TYK2;MERTK;IGF1R;WEE1;WEE2;EFEMP1;ERBB3;BTK;KDR;FYN;TEK;IL12RB1;MAP2K5
Enrichr	GO_Biological_Process_2015	negative regulation of phosphorylation (GO:0042326)	37	325	0.0325183	0.420562	-1.59208	1.379	CDKN1C;ERRFI1;CDKN1A;LRP5;DUSP19;FAM129A;HSPB1;HMGCR;IGF1R;RPS6KA6;SMPD1;CHORDC1;NTF3;BAK1;XDH;PTPN1;NPM1;KIRREL2;SEMA4D;GADD45B;UBE2B;GADD45A;DUSP1;CAV1;IRAK3;KLF4;SIRT2;PER1;SFRP4;IL6;WEE2;SFRP2;WNK2;IL1B;DDIT4;TRIB2;ENG
Enrichr	GO_Biological_Process_2015	regulation of leukocyte chemotaxis (GO:0002688)	11	68	0.0325701	0.420562	-1.11169	0.962904	IL6;ADAM17;EDNRA;CXCL12;CCL7;EDN3;PADI2;CCL19;NOD2;CALR;IL6R
Enrichr	GO_Biological_Process_2015	liver development (GO:0001889)	13	86	0.032804	0.42171	-1.27542	1.10124	NKX2-8;HMGCS1;ASNS;ACAT1;KLF1;QDPR;TGFBR3;DBP;CCND1;HLX;GNPNAT1;NODAL;ALDH9A1
Enrichr	GO_Biological_Process_2015	protein maturation (GO:0051604)	27	222	0.0328494	0.42171	-1.44453	1.24726	ERO1LB;TRADD;NOD1;GLI3;HSPD1;KLK6;ANPEP;UBC;TNFSF10;SERPINH1;BAK1;CTSE;XDH;NKX3-1;SRGN;TNFSF15;CCK;DHCR24;PRSS12;DISP1;ACER2;BACE2;TSPAN15;MMP14;DAP;PIK3C3;CALR
Enrichr	GO_Biological_Process_2015	organ regeneration (GO:0031100)	9	51	0.0332699	0.425874	-0.990176	0.845225	TGFBR3;CDKN1A;ATIC;CXCL12;CCND1;PPAT;TEK;BAK1;APOA5
Enrichr	GO_Biological_Process_2015	positive regulation of cell fate commitment (GO:0010455)	4	13	0.0337662	0.42607	1.88739	-1.61023	NKX6-2;IL12RB1;RBPJ;FGF2
Enrichr	GO_Biological_Process_2015	macrophage activation involved in immune response (GO:0002281)	4	13	0.0337662	0.42607	2.05581	-1.75392	CX3CR1;SYK;NOD2;TLR2
Enrichr	GO_Biological_Process_2015	vascular endothelial growth factor signaling pathway (GO:0038084)	4	13	0.0337662	0.42607	2.09185	-1.78467	PDGFRB;FLT1;KDR;HSPB1
Enrichr	GO_Biological_Process_2015	hypothalamus development (GO:0021854)	4	13	0.0337662	0.42607	2.1088	-1.79913	NCOA1;GSX1;CRH;ETS1
Enrichr	GO_Biological_Process_2015	phosphatidylglycerol biosynthetic process (GO:0006655)	4	13	0.0337662	0.42607	2.18729	-1.86609	PLD4;PLD1;TAZ;CRLS1
Enrichr	GO_Biological_Process_2015	calcium ion homeostasis (GO:0055074)	32	274	0.0338822	0.426318	-1.50483	1.28297	GLP1R;ITGB1;RYR1;MCUR1;LPAR1;CXCR4;CACNA1F;FGF2;HERPUD1;EDNRA;P2RY4;CCL7;KDR;S1PR1;PROK2;PDE6B;S1PR3;BAK1;CCL19;TGM2;CASR;VDR;CAV1;TRPC1;TRDN;CXCL12;CCKBR;NMUR2;TMBIM6;CALR;CD24;ATP6V1B1
Enrichr	GO_Biological_Process_2015	neutral lipid biosynthetic process (GO:0046460)	8	43	0.0343528	0.426708	-0.884534	0.753318	SLC25A1;ELOVL1;GPD1;LPCAT1;LPL;ACSL5;ELOVL6;HSD17B12
Enrichr	GO_Biological_Process_2015	acylglycerol biosynthetic process (GO:0046463)	8	43	0.0343528	0.426708	-0.881003	0.750311	SLC25A1;ELOVL1;GPD1;LPCAT1;LPL;ACSL5;ELOVL6;HSD17B12
Enrichr	GO_Biological_Process_2015	response to nutrient (GO:0007584)	21	163	0.0344862	0.426708	-1.37686	1.17261	NCOA1;ITGB1;CASR;VCAM1;SLC16A1;HMGCS1;VDR;IL15;OGG1;CYBB;TNFRSF11B;HMGCR;NOD2;ADIPOR2;IGF1R;COL1A1;SFRP2;CCND1;HLCS;LTA;ABCG2
Enrichr	GO_Biological_Process_2015	negative regulation of extrinsic apoptotic signaling pathway in absence of ligand (GO:2001240)	7	35	0.0346313	0.426708	-0.78873	0.671726	CX3CR1;MAPK7;IL1B;GAS1;FYN;MAP2K5;HSPA1A
Enrichr	GO_Biological_Process_2015	negative regulation of signal transduction in absence of ligand (GO:1901099)	7	35	0.0346313	0.426708	-0.784348	0.667994	CX3CR1;MAPK7;IL1B;GAS1;FYN;MAP2K5;HSPA1A
Enrichr	GO_Biological_Process_2015	myeloid cell activation involved in immune response (GO:0002275)	7	35	0.0346313	0.426708	-0.720935	0.613988	LAT2;CX3CR1;SYK;PLA2G3;NOD2;LAT;TLR2
Enrichr	GO_Biological_Process_2015	positive regulation of gliogenesis (GO:0014015)	7	35	0.0346313	0.426708	-0.667742	0.568686	NKX6-2;NTF3;CXCR4;SOX8;ASPA;NKX2-2;TLR2
Enrichr	GO_Biological_Process_2015	regulation of ossification (GO:0030278)	22	173	0.0346839	0.426708	-1.39407	1.18726	SRGN;NFE2;OSR2;CEBPB;SEMA4D;RSAD2;TGFB3;ZBTB16;CTNNBIP1;LRP5;TWIST2;TXLNG;RBPJ;LIMD1;TOB2;GLI3;SOX2;IL6;PHOSPHO1;SFRP2;S1PR1;IL6R
Enrichr	GO_Biological_Process_2015	regulation of anoikis (GO:2000209)	5	20	0.0350958	0.42939	0.225663	-0.190773	ITGB1;CAV1;PTRH2;PDK4;ITGA5
Enrichr	GO_Biological_Process_2015	gas transport (GO:0015669)	5	20	0.0350958	0.42939	0.405706	-0.342979	HBB;AQP4;HBA2;AQP5;HBA1
Enrichr	GO_Biological_Process_2015	triglyceride metabolic process (GO:0006641)	13	87	0.0352293	0.429836	-1.13222	0.955992	SLC25A1;ELOVL1;CAV1;LPCAT1;LPL;ACSL5;DBI;PTPN11;ELOVL6;HSD17B12;APOA5;GPD1;PNPLA2
Enrichr	GO_Biological_Process_2015	innate immune response-activating signal transduction (GO:0002758)	19	144	0.0355756	0.432869	-1.34126	1.12306	COLEC12;TRIL;IRAK3;NOD1;IRAK4;NOD2;HSPD1;NFKBIA;MAPK7;UBC;SARM1;BTK;PIK3C3;ADAM8;TAB2;CD36;PIK3AP1;TLR2;NFKBIB
Enrichr	GO_Biological_Process_2015	peptidyl-tyrosine modification (GO:0018212)	20	154	0.0359982	0.436246	-1.31668	1.09225	PDGFRB;SRMS;FLT1;SYK;INSR;OSM;SH2D1B;TYK2;MERTK;IGF1R;WEE1;WEE2;EFEMP1;ERBB3;BTK;KDR;FYN;TEK;IL12RB1;MAP2K5
Enrichr	GO_Biological_Process_2015	phosphatidylinositol metabolic process (GO:0046488)	17	125	0.0362472	0.436246	-1.29717	1.07607	PDGFRB;PI4K2B;SMG1;MTMR2;PGAP2;PLA2G4E;PIGQ;INPPL1;PIK3R1;FGF2;PIGV;MTMR7;INPP5B;SH3YL1;PIK3C3;ATM;CDIPT
Enrichr	GO_Biological_Process_2015	cellular biogenic amine metabolic process (GO:0006576)	17	125	0.0362472	0.436246	-1.26724	1.05124	SLC44A4;PLA2G4E;LPCAT1;PLA2G3;DBI;KMO;SAT1;PLB1;PHOSPHO1;MTAP;SMPD4;FABP5;SMPD1;ENPP2;PEMT;ENPP6;ENOPH1
Enrichr	GO_Biological_Process_2015	cellular amine metabolic process (GO:0044106)	17	125	0.0362472	0.436246	-1.26206	1.04694	SLC44A4;PLA2G4E;LPCAT1;PLA2G3;DBI;KMO;SAT1;PLB1;PHOSPHO1;MTAP;SMPD4;FABP5;SMPD1;ENPP2;PEMT;ENPP6;ENOPH1
Enrichr	GO_Biological_Process_2015	regulation of interleukin-8 production (GO:0032677)	9	52	0.0365406	0.438586	-0.856694	0.706087	AFAP1L2;ADAM17;IL1B;ANXA4;OTUD7B;KLF4;IL6R;MAP2K5;TLR2
Enrichr	GO_Biological_Process_2015	toll-like receptor 4 signaling pathway (GO:0034142)	14	97	0.0371131	0.444254	-1.15465	0.936837	TRIL;NOD1;IRAK4;NOD2;NFKBIA;MAPK7;UBC;SARM1;BTK;TAB2;CD36;PIK3AP1;TLR2;NFKBIB
Enrichr	GO_Biological_Process_2015	regulation of cytoskeleton organization (GO:0051493)	39	350	0.037271	0.444942	-1.5414	1.24824	FHOD3;KANK1;CLIC4;AVIL;ARPC1B;ELN;ALOX15;TACSTD2;STMN4;FMN1;FZD10;BRCA1;CORO1B;CTGF;AMOT;EPS8;BAIAP2L2;CAPN6;CHORDC1;NTF3;NCK2;S1PR1;VILL;ECT2;PDGFRB;NPM1;RDX;SHROOM2;SPICE1;DSTN;SIRT2;BST2;CXCL12;RGCC;PSRC1;HCLS1;TEK;MAPRE1;NES
Enrichr	GO_Biological_Process_2015	positive regulation of JUN kinase activity (GO:0043507)	10	61	0.0377338	0.445396	-0.951667	0.7697	DAB2;SYK;FZD4;DVL2;DUSP19;CCL19;FZD10;MAP3K6;MAP4K5;SASH1
Enrichr	GO_Biological_Process_2015	membrane lipid biosynthetic process (GO:0046467)	13	88	0.0377801	0.445396	-1.14601	0.926879	ELOVL1;GAL3ST1;PGAP2;SPHK2;PIGQ;PIGV;ACER2;UGT8;SMPD4;SMPD1;CCDC97;ST6GALNAC5;CERS2
Enrichr	GO_Biological_Process_2015	regulation of leukocyte mediated cytotoxicity (GO:0001910)	8	44	0.0380415	0.445396	-0.898182	0.726441	LAMP1;SH2D1A;SH2D1B;IL12A;IL12RB1;PVR;MR1;PVRL2
Enrichr	GO_Biological_Process_2015	vasculature development (GO:0001944)	8	44	0.0380415	0.445396	-0.829726	0.671075	PDGFRB;ERRFI1;SFRP4;SFRP2;SOX18;FZD9;FZD10;NODAL
Enrichr	GO_Biological_Process_2015	positive regulation of tumor necrosis factor production (GO:0032760)	8	44	0.0380415	0.445396	-0.787894	0.637241	SPON2;HSPB1;NOD1;CD36;PIK3R1;NOD2;CCL19;TLR2
Enrichr	GO_Biological_Process_2015	regulation of endocytosis (GO:0030100)	21	165	0.0381297	0.445396	-1.34397	1.08699	ITGB1;PTPN1;MTMR2;SYK;SGIP1;CAV1;MAGI2;ALOX15;NOD2;MERTK;APOA5;VAMP8;VTN;SFRP4;DAB2;NTF3;CD36;CCL19;CALR;FCGR1A;PROM2
Enrichr	GO_Biological_Process_2015	regulation of vascular endothelial growth factor receptor signaling pathway (GO:0030947)	6	28	0.0381891	0.445396	-0.363748	0.294196	VTN;PTPN1;FLT1;FZD4;IL1B;ITGA5
Enrichr	GO_Biological_Process_2015	negative regulation of smoothened signaling pathway (GO:0045879)	6	28	0.0381891	0.445396	-0.240408	0.19444	GPR161;HHIP;TULP3;GAS1;GPR37L1;GLI3
Enrichr	GO_Biological_Process_2015	negative regulation of vasculature development (GO:1901343)	11	70	0.0382142	0.445396	-0.998288	0.807406	CX3CR1;DLL4;RGCC;COL4A2;PDE3B;TEK;THBS2;KLF4;XDH;MAP2K5;AMOT
Enrichr	GO_Biological_Process_2015	cellular response to radiation (GO:0071478)	17	126	0.0383916	0.44629	-1.23697	0.997974	ITGB1;CDKN1A;GADD45A;PDE6G;PIK3R1;NOC2L;HIST3H2A;SFRP2;FNTA;TP53INP1;CRY2;PDE6B;ATM;BAK1;ECT2;PPEF1;RAD9A
Enrichr	GO_Biological_Process_2015	blood vessel remodeling (GO:0001974)	7	36	0.0387966	0.449818	-0.636173	0.508247	DLL4;FOXC1;ELN;BAK1;AGTR2;RBPJ;TGM2
Enrichr	GO_Biological_Process_2015	coenzyme metabolic process (GO:0006732)	24	196	0.0398766	0.454616	-1.32681	1.04593	SLC25A1;ELOVL1;MOCS3;MVK;IDH1;DCAKD;FMO1;ACSL5;FMO2;ELOVL6;ACSM4;HMGCR;HSD17B12;KMO;ACACB;QDPR;THTPA;ATIC;PNP;MAT2A;GPD1;PDSS2;MVD;ADCK3
Enrichr	GO_Biological_Process_2015	regulation of steroid biosynthetic process (GO:0050810)	9	53	0.0400244	0.454616	-0.9436	0.743842	SEC14L2;VDR;IL1B;IGF2;DHCR7;ABCG1;IGF1R;BMP5;DKK3
Enrichr	GO_Biological_Process_2015	response to mechanical stimulus (GO:0009612)	22	176	0.0400973	0.454616	-1.3089	1.03181	ITGB1;GADD45A;ANKRD23;IGF2;LHFPL5;ASNS;ETS1;COL1A1;SOX2;EDNRA;COL3A1;MMP14;IL6;CXCL12;IL1B;FOSB;TXNIP;FYN;BAK1;LTBR;JUNB;ENG
Enrichr	GO_Biological_Process_2015	protein tetramerization (GO:0051262)	13	89	0.0404594	0.454616	-1.03535	0.816172	MTMR2;CRTC2;CRTC3;KCNJ10;INSR;HMGCR;ACACB;IGF1R;CTH;PPAT;PDSS2;FBP1;TGM3
Enrichr	GO_Biological_Process_2015	response to ionizing radiation (GO:0010212)	17	127	0.0406267	0.454616	-1.19526	0.942225	ITGB1;CDKN1A;VCAM1;DCLRE1C;GADD45A;BRCA1;SFRP2;MTA1;CCND1;CCL7;CHEK2;TP53BP2;RAD54L;ATM;BAK1;ECT2;RAD9A
Enrichr	GO_Biological_Process_2015	positive regulation of T cell mediated cytotoxicity (GO:0001916)	5	21	0.0408675	0.454616	0.396285	-0.312392	IL12A;IL12RB1;PVR;MR1;PVRL2
Enrichr	GO_Biological_Process_2015	regulation of heart rate by cardiac conduction (GO:0086091)	5	21	0.0408675	0.454616	0.515112	-0.406064	DSP;KCNE1;PKP2;KCNE1L;CACNA1D
Enrichr	GO_Biological_Process_2015	positive regulation of steroid biosynthetic process (GO:0010893)	4	14	0.0409192	0.454616	1.99034	-1.56899	IL1B;IGF2;ABCG1;IGF1R
Enrichr	GO_Biological_Process_2015	apoptotic cell clearance (GO:0043277)	4	14	0.0409192	0.454616	2.18651	-1.72363	ALOX15;CD36;MERTK;TGM2
Enrichr	GO_Biological_Process_2015	microtubule cytoskeleton organization involved in mitosis (GO:1902850)	4	14	0.0409192	0.454616	2.19053	-1.7268	OFD1;CHEK2;SPICE1;KIF11
Enrichr	GO_Biological_Process_2015	positive regulation of toll-like receptor signaling pathway (GO:0034123)	4	14	0.0409192	0.454616	2.1957	-1.73087	RSAD2;MOG;PIK3AP1;TLR2
Enrichr	GO_Biological_Process_2015	regulation of steroid hormone biosynthetic process (GO:0090030)	4	14	0.0409192	0.454616	2.26606	-1.78634	IGF2;IGF1R;BMP5;DKK3
Enrichr	GO_Biological_Process_2015	definitive hemopoiesis (GO:0060216)	4	14	0.0409192	0.454616	2.37815	-1.8747	TGFBR3;LYL1;TEK;ZFP36L2
Enrichr	GO_Biological_Process_2015	phosphatidylcholine metabolic process (GO:0046470)	10	62	0.0410051	0.454616	-0.815734	0.643045	PHOSPHO1;SLC44A4;FABP5;PLA2G4E;ENPP2;LPCAT1;PLA2G3;PEMT;DBI;PLB1
Enrichr	GO_Biological_Process_2015	positive regulation of intracellular transport (GO:0032388)	26	217	0.041052	0.454616	-1.4268	1.12475	KANK1;MTMR2;UACA;GLI3;EDNRA;CDH1;BMF;BAK1;PLCG1;CCL19;ECT2;SYK;TGFB3;CAV1;TRPC1;TMEM173;EHD1;EHD2;IL6;DAB2;SFRP2;ADORA2B;IL1B;HCLS1;NODAL;TLR2
Enrichr	GO_Biological_Process_2015	regulation of leukocyte apoptotic process (GO:2000106)	11	71	0.0412776	0.454616	-0.96311	0.759221	ADAM17;CXCL12;BCL6;TSC22D3;BTK;HCLS1;ZC3H8;ADAM8;CCL19;NOD2;NOC2L
Enrichr	GO_Biological_Process_2015	organophosphate ester transport (GO:0015748)	11	71	0.0412776	0.454616	-0.936961	0.738608	SLC35B2;SLMO1;GJB1;SLC35D1;ATP10B;SLC25A42;ABCA12;LDLR;ATP9B;ABCG1;MFSD2A
Enrichr	GO_Biological_Process_2015	toll-like receptor TLR1:TLR2 signaling pathway (GO:0038123)	11	71	0.0412776	0.454616	-0.920832	0.725894	NFKBIA;MAPK7;UBC;BTK;TAB2;NOD1;CD36;NOD2;IRAK4;NFKBIB;TLR2
Enrichr	GO_Biological_Process_2015	toll-like receptor TLR6:TLR2 signaling pathway (GO:0038124)	11	71	0.0412776	0.454616	-0.91764	0.723378	NFKBIA;MAPK7;UBC;BTK;TAB2;NOD1;CD36;NOD2;IRAK4;NFKBIB;TLR2
Enrichr	GO_Biological_Process_2015	negative regulation of protein secretion (GO:0050709)	8	45	0.0419863	0.454616	-0.778547	0.61373	SRGN;IL6;RGCC;RSAD2;ANXA4;FFAR4;SERGEF;CD34
Enrichr	GO_Biological_Process_2015	cellular response to amino acid stimulus (GO:0071230)	8	45	0.0419863	0.454616	-0.701709	0.553158	COL1A1;COL3A1;CEBPB;COL1A2;CDH1;COL4A1;MMP2;COL6A1
Enrichr	GO_Biological_Process_2015	substantia nigra development (GO:0021762)	8	45	0.0419863	0.454616	-0.646333	0.509505	MAG;CNP;SEC16A;PLP1;PADI2;MBP;INA;SIRT2
Enrichr	GO_Biological_Process_2015	sulfur amino acid metabolic process (GO:0000096)	8	45	0.0419863	0.454616	-0.644485	0.508049	MSRA;GCLC;MTAP;MAT2A;CTH;SLC25A10;CDO1;ENOPH1
Enrichr	GO_Biological_Process_2015	positive regulation of leukocyte differentiation (GO:1902107)	16	118	0.0421467	0.454616	-1.18092	0.930918	SYK;IL15;ZBTB46;ZBTB16;CTNNBIP1;PRDM1;GLI3;IL6;PNP;HLX;BTK;HCLS1;ADAM8;IL12A;CCL19;IL12RB1
Enrichr	GO_Biological_Process_2015	single organism cell adhesion (GO:0098602)	30	259	0.0423175	0.454616	-1.31565	1.03713	ITGB1;RAB1A;ICAM2;HBB;HSPB1;MYL12A;COL19A1;CDH1;PDPN;NPHP4;NRCAM;ANXA9;CD34;DSP;KIRREL2;VCAM1;SEMA4D;SYK;CD93;FZD4;MERTK;NFASC;IL1B;PKP2;ADAM8;ITGA5;CNTN4;TEK;CD24;LIMS2
Enrichr	GO_Biological_Process_2015	positive regulation of kidney development (GO:0090184)	7	37	0.0432766	0.454616	-0.58796	0.46349	PDGFRB;EDNRA;FOXD1;SIX4;SOX8;AGTR2;CD24
Enrichr	GO_Biological_Process_2015	regulation of toll-like receptor signaling pathway (GO:0034121)	7	37	0.0432766	0.454616	-0.578321	0.455891	RSAD2;MOG;IRAK3;NOD2;PIK3AP1;RAB7B;TLR2
Enrichr	GO_Biological_Process_2015	cellular metabolic compound salvage (GO:0043094)	7	37	0.0432766	0.454616	-0.500123	0.394248	ADAL;DGUOK;MTAP;PNP;TK2;UPP1;ENOPH1
Enrichr	GO_Biological_Process_2015	fatty-acyl-CoA metabolic process (GO:0035337)	6	29	0.0432844	0.454616	-0.108234	0.0853213	SLC25A1;ELOVL1;ACSL5;ELOVL6;HSD17B12;ACACB
Enrichr	GO_Biological_Process_2015	cellular response to organic cyclic compound (GO:0071407)	33	291	0.0433388	0.454616	-1.43212	1.12895	ITGB1;RYR1;KCNE1;THRB;AQP4;BRCA1;SLC5A5;RBM3;CRHBP;RAP1A;CDH1;NKX3-1;CASR;NPM1;SLC16A1;HMGCS1;IL15;VDR;SERPINB9;NR1D2;KLF4;TMEM173;KLF2;SIRT2;DYNAP;NR4A1;NR6A1;TH;IL1B;GPD1;CRH;AGTR2;PPARA
Enrichr	GO_Biological_Process_2015	divalent inorganic cation homeostasis (GO:0072507)	33	291	0.0433388	0.454616	-1.34663	1.06155	GLP1R;ITGB1;RYR1;MCUR1;LPAR1;CXCR4;CACNA1F;FGF2;HERPUD1;EDNRA;P2RY4;CCL7;KDR;S1PR1;PROK2;PDE6B;S1PR3;BAK1;CCL19;CNNM2;TGM2;CASR;VDR;CAV1;TRPC1;TRDN;CXCL12;CCKBR;NMUR2;TMBIM6;CALR;CD24;ATP6V1B1
Enrichr	GO_Biological_Process_2015	negative regulation of cell development (GO:0010721)	28	239	0.0435499	0.454616	-1.30739	1.03061	ITGB1;KANK1;FOXC1;TACSTD2;LPAR1;FUOM;GLI3;SOX2;DGUOK;ARHGDIA;MBP;S1PR3;SOX8;NKX2-2;RAP1GAP2;NKX6-2;GPR56;GPR37L1;CBFA2T2;SIRT2;BMP5;TGFBR3;MAG;COL3A1;WEE2;SFRP2;CALR;CNTN4
Enrichr	GO_Biological_Process_2015	cellular response to oxygen levels (GO:0071453)	15	109	0.0436132	0.454616	-1.14799	0.904963	OPRD1;CASR;CAV1;IREB2;LPAR1;HIF3A;S100B;SIRT2;RGCC;UBC;ADAM8;P4HB;VHL;NKX3-1;PDK1
Enrichr	GO_Biological_Process_2015	regulation of epithelial cell differentiation (GO:0030856)	15	109	0.0436132	0.454616	-1.1404	0.898982	ERRFI1;VDR;CAV1;NCOA3;TBX3;ADAMTS20;TMEM100;SOX2;SFRP4;CCND1;MAFF;S1PR3;CD24;XDH;NODAL
Enrichr	GO_Biological_Process_2015	response to ethanol (GO:0045471)	15	109	0.0436132	0.454616	-1.09344	0.861959	VCAM1;OGG1;IGF2;HMGCR;EPS8;CRHBP;CCND1;CCL7;TH;TP53INP1;CRH;EIF4EBP1;FYN;BAK1;CDO1
Enrichr	GO_Biological_Process_2015	regulation of dendritic cell antigen processing and presentation (GO:0002604)	3	8	0.0437269	0.454616	7.07415	-5.57657	NOD1;CCL19;NOD2
Enrichr	GO_Biological_Process_2015	low-density lipoprotein particle clearance (GO:0034383)	3	8	0.0437269	0.454616	7.36257	-5.80393	EHD1;CD36;LDLR
Enrichr	GO_Biological_Process_2015	embryonic process involved in female pregnancy (GO:0060136)	3	8	0.0437269	0.454616	7.64698	-6.02813	JUNB;NODAL;ABCG2
Enrichr	GO_Biological_Process_2015	positive regulation of macrophage cytokine production (GO:0060907)	3	8	0.0437269	0.454616	7.85597	-6.19288	SPON2;CD36;TLR2
Enrichr	GO_Biological_Process_2015	skin morphogenesis (GO:0043589)	3	8	0.0437269	0.454616	8.062	-6.35529	COL1A1;ERRFI1;COL1A2
Enrichr	GO_Biological_Process_2015	negative regulation of cAMP-mediated signaling (GO:0043951)	3	8	0.0437269	0.454616	8.10576	-6.38979	CRTC3;UBE2B;PDE3B
Enrichr	GO_Biological_Process_2015	purine ribonucleotide transport (GO:0015868)	3	8	0.0437269	0.454616	8.29726	-6.54075	SLC35B2;GJB1;SLC25A42
Enrichr	GO_Biological_Process_2015	base-excision repair, AP site formation (GO:0006285)	3	8	0.0437269	0.454616	8.30566	-6.54736	MBD4;OGG1;MUTYH
Enrichr	GO_Biological_Process_2015	cysteine metabolic process (GO:0006534)	3	8	0.0437269	0.454616	8.36356	-6.59301	GCLC;CTH;CDO1
Enrichr	GO_Biological_Process_2015	cellular chemical homeostasis (GO:0055082)	48	452	0.0440293	0.455454	-1.35694	1.06718	GLP1R;ITGB1;RYR1;ALAS2;CLIC4;MCUR1;IREB2;LPAR1;SLC40A1;CXCR4;SLC4A1;FITM2;CACNA1F;FGF2;HERPUD1;EDNRA;P2RY4;CCL7;FAM132B;S1PR1;PROK2;PDE6B;S1PR3;BAK1;CCL19;ATP6V1E2;TGM2;CASR;ATP6V0E1;VCAM1;VDR;TRPC1;CAV1;RAB39A;TTC7A;TRDN;CXCL12;CCKBR;TH;NMUR2;TMBIM6;ACO1;CALR;AGTR2;CD24;HAMP;ATP6V1B1;ABCG2
Enrichr	GO_Biological_Process_2015	protein heterooligomerization (GO:0051291)	12	81	0.0440594	0.455454	-0.934846	0.735221	COL1A1;CHRNA2;COL1A2;TRADD;INSR;C1QTNF6;MAGI2;COL6A1;HBB;PDSS2;HBA1;IGF1R
Enrichr	GO_Biological_Process_2015	regulation of hormone levels (GO:0010817)	27	229	0.044116	0.455454	-1.28435	1.01009	RAB1A;ERO1LB;HSD17B12;KLK6;SLC5A5;SULT1A1;CRHBP;PCLO;ANPEP;RDH10;FAM3B;FFAR4;SOX8;SLC18A2;EDN3;PLEKHA1;FZD4;SRD5A1;PTPN11;TBX3;BACE2;CYP26A1;IL6;BTK;AGTR2;SELT;ALDH9A1
Enrichr	GO_Biological_Process_2015	positive regulation of T cell differentiation (GO:0045582)	10	63	0.0444653	0.455873	-0.768212	0.603463	IL6;PNP;SYK;HLX;ZBTB16;ADAM8;IL12A;CCL19;IL12RB1;GLI3
Enrichr	GO_Biological_Process_2015	sphingolipid biosynthetic process (GO:0030148)	10	63	0.0444653	0.455873	-0.728555	0.572311	ACER2;UGT8;ELOVL1;SMPD4;GAL3ST1;SPHK2;SMPD1;CCDC97;ST6GALNAC5;CERS2
Enrichr	GO_Biological_Process_2015	cell redox homeostasis (GO:0045454)	10	63	0.0444653	0.455873	-0.726511	0.570705	PDIA3;GCLC;IL6;ERO1LB;TXNRD3;GLRX5;TXNDC11;P4HB;SELT;PDIA4
Enrichr	GO_Biological_Process_2015	cellular response to extracellular stimulus (GO:0031668)	16	119	0.0446388	0.456594	-1.11719	0.87583	NCOA1;ITGB1;CDKN1A;CASR;VDR;IL15;CAV1;SLC2A1;ASNS;SIRT2;DAP;SFRP2;ADORA2B;MYH13;PDK4;UPP1
Enrichr	GO_Biological_Process_2015	response to calcium ion (GO:0051592)	14	100	0.044987	0.459095	-1.00788	0.784633	CASR;CLIC4;DUSP1;TRPC1;CAV1;ALOX15;CACYBP;CRHBP;IL6;CCND1;FOSB;TXNIP;ECT2;JUNB
Enrichr	GO_Biological_Process_2015	cellular calcium ion homeostasis (GO:0006874)	30	261	0.0456623	0.463412	-1.28353	0.987211	GLP1R;ITGB1;RYR1;MCUR1;LPAR1;CXCR4;CACNA1F;FGF2;HERPUD1;EDNRA;P2RY4;CCL7;S1PR1;PROK2;PDE6B;S1PR3;BAK1;CCL19;TGM2;CASR;VDR;CAV1;TRPC1;TRDN;CXCL12;CCKBR;NMUR2;TMBIM6;CALR;CD24
Enrichr	GO_Biological_Process_2015	positive regulation of T cell activation (GO:0050870)	23	189	0.0458578	0.463412	-1.21941	0.937897	VCAM1;SYK;IL15;CAV1;ZBTB16;IGF2;PTPN11;NOD2;PIK3R1;GLI3;HSPD1;IL6;PNP;HLX;IL1B;NCK2;CD28;ADAM8;IL12A;FYN;CCL19;IL12RB1;CD24
Enrichr	GO_Biological_Process_2015	cell junction organization (GO:0034330)	23	189	0.0458578	0.463412	-1.17842	0.906372	DSP;ITGB1;TGFB3;SHROOM2;PARVB;RHOC;PVR;AMOT;CDH5;UGT8;NFASC;GJB1;CDH1;PKP2;CD9;RSU1;ITGA5;PVRL4;ECT2;PVRL2;LIMS2;PLEC;ARHGEF6
Enrichr	GO_Biological_Process_2015	positive regulation of peptidase activity (GO:0010952)	18	139	0.0458701	0.463412	-1.12861	0.868055	TNFSF15;CAV1;TRADD;CCK;NOD1;UACA;CTGF;HSPD1;ACER2;DAP;MMP14;SFRP2;AIM2;TNFSF10;BAK1;XDH;NODAL;NKX3-1
Enrichr	GO_Biological_Process_2015	regulation of hormone secretion (GO:0046883)	27	230	0.0459331	0.463412	-1.23235	0.947851	GLP1R;PFKFB2;PDE3B;LRP5;SLC2A1;SLC2A2;CACNA1D;HMGCR;CACNA1E;CRHBP;RAP1A;FAM3D;PIM3;NKX3-1;CASR;SLC16A1;EDN3;ABCC8;OSM;PTPN11;MYRIP;PER2;MARCKS;IL6;IL1B;CRY2;CRH
Enrichr	GO_Biological_Process_2015	regulation of insulin secretion (GO:0050796)	21	169	0.0462552	0.465601	-1.1573	0.88467	GLP1R;PFKFB2;CASR;SLC16A1;ABCC8;PDE3B;SLC2A1;LRP5;SLC2A2;CACNA1D;PTPN11;HMGCR;MYRIP;CACNA1E;PER2;MARCKS;RAP1A;IL1B;CRH;FAM3D;PIM3
Enrichr	GO_Biological_Process_2015	positive regulation of collagen biosynthetic process (GO:0032967)	5	22	0.0471797	0.466335	0.585585	-0.446714	PDGFRB;RGCC;TGFB3;CTGF;ENG
Enrichr	GO_Biological_Process_2015	regulation of T-helper cell differentiation (GO:0045622)	5	22	0.0471797	0.466335	0.659113	-0.502805	IL6;BCL6;HLX;CCL19;IL12RB1
Enrichr	GO_Biological_Process_2015	cellular response to nutrient (GO:0031670)	5	22	0.0471797	0.466335	0.721727	-0.55057	ITGB1;NCOA1;CASR;VDR;IL15
Enrichr	GO_Biological_Process_2015	male gonad development (GO:0008584)	12	82	0.0472213	0.466335	-0.861011	0.656823	NCOA1;MMP14;SFRP2;HMGCS1;RNF38;NCOA4;TNFSF10;SOX8;COL9A3;INSL3;YBX3;NKX3-1
Enrichr	GO_Biological_Process_2015	positive regulation of leukocyte activation (GO:0002696)	30	262	0.0474062	0.466335	-1.29068	0.984597	CDKN1A;PRDM1;PIK3R1;NOD2;GLI3;HSPD1;PNP;LAMP1;HLX;NCK2;IL12A;FYN;CCL19;IL12RB1;VCAM1;SYK;IL15;CAV1;ZBTB16;IGF2;PTPN11;IL6;BCL6;ADORA2B;IL1B;CD28;BTK;ADAM8;CD24;PVRL2
Enrichr	GO_Biological_Process_2015	positive regulation of endothelial cell migration (GO:0010595)	9	55	0.0476509	0.466335	-0.743888	0.567476	CCBE1;KDR;HSPB1;TEK;PLCG1;ETS1;FGF2;SASH1;AMOT
Enrichr	GO_Biological_Process_2015	embryonic digit morphogenesis (GO:0042733)	9	55	0.0476509	0.466335	-0.665227	0.507469	OSR2;SFRP2;ZBTB16;LRP5;TULP3;ALX4;GAS1;TBX3;GLI3
Enrichr	GO_Biological_Process_2015	JNK cascade (GO:0007254)	9	55	0.0476509	0.466335	-0.620027	0.472988	CASR;ADORA2B;UBC;DUSP19;TAB2;NOD1;IRAK4;NOD2;ARHGEF6
Enrichr	GO_Biological_Process_2015	regulation of peptide transport (GO:0090087)	27	231	0.0478046	0.466335	-1.2363	0.943115	GLP1R;PFKFB2;PDE3B;SLC2A1;LRP5;SLC2A2;CACNA1D;HMGCR;CACNA1E;LITAF;UACA;CRHBP;RAP1A;FAM3D;PIM3;CCL19;CASR;SLC16A1;ABCC8;PTPN11;MYRIP;PER2;NFKBIA;MARCKS;IL1B;CRH;TLR2
Enrichr	GO_Biological_Process_2015	regulation of embryonic development (GO:0045995)	14	101	0.0478539	0.466335	-0.927805	0.707777	OSR2;INSR;TULP3;KLF4;NKD1;AMOT;RPS6KA6;MAPK7;SFRP2;SIX4;GPR161;DVL2;NODAL;MAP2K5
Enrichr	GO_Biological_Process_2015	positive regulation of transmembrane receptor protein serine/threonine kinase signaling pathway (GO:0090100)	11	73	0.0479046	0.466335	-0.787468	0.60072	TGFBR3;CDKN1C;DAB2;ADAM17;LRG1;FOXD1;TGFB3;RBPJ;NODAL;BMP5;ENG
Enrichr	GO_Biological_Process_2015	intracellular steroid hormone receptor signaling pathway (GO:0030518)	11	73	0.0479046	0.466335	-0.766569	0.584778	NCOA1;KDM3A;NCOA3;NCOA4;KLF9;FHL2;PADI2;BRCA1;CALR;PIAS1;NKX3-1
Enrichr	GO_Biological_Process_2015	lung alveolus development (GO:0048286)	7	38	0.0480772	0.466335	-0.380615	0.290352	SOX2;ERRFI1;TGFB3;PDPN;KDR;ABCA12;TNS3
Enrichr	GO_Biological_Process_2015	ventricular cardiac muscle tissue morphogenesis (GO:0055010)	7	38	0.0480772	0.466335	-0.366229	0.279378	TGFBR3;DSP;DLL4;FOXC1;MYL3;PKP2;RBPJ
Enrichr	GO_Biological_Process_2015	cellular response to calcium ion (GO:0071277)	7	38	0.0480772	0.466335	-0.33515	0.255669	CRHBP;CLIC4;ALOX15;FOSB;CACYBP;ECT2;JUNB
Enrichr	GO_Biological_Process_2015	regulation of receptor-mediated endocytosis (GO:0048259)	10	64	0.0481181	0.466335	-0.726776	0.554421	VTN;SFRP4;DAB2;MTMR2;SGIP1;MAGI2;NTF3;CCL19;APOA5;PROM2
Enrichr	GO_Biological_Process_2015	negative regulation of angiogenesis (GO:0016525)	10	64	0.0481181	0.466335	-0.693184	0.528796	CX3CR1;DLL4;RGCC;COL4A2;PDE3B;TEK;THBS2;KLF4;MAP2K5;AMOT
Enrichr	GO_Biological_Process_2015	cell junction assembly (GO:0034329)	20	160	0.0485673	0.466403	-1.09395	0.834363	ITGB1;PARVB;RHOC;PVR;AMOT;CDH5;UGT8;NFASC;GJB1;CDH1;PKP2;CD9;RSU1;ITGA5;PVRL4;ECT2;PVRL2;LIMS2;PLEC;ARHGEF6
Enrichr	GO_Biological_Process_2015	circadian behavior (GO:0048512)	6	30	0.0487856	0.466403	-0.0439525	0.0335228	IL6;MTA1;PER3;TH;CRH;CIART
Enrichr	GO_Biological_Process_2015	platelet-derived growth factor receptor signaling pathway (GO:0048008)	6	30	0.0487856	0.466403	0.00833589	-0.00635783	PDGFRB;MYO1E;CSRNP1;PTPN1;PLEKHA1;TXNIP
Enrichr	GO_Biological_Process_2015	regulation of heterotypic cell-cell adhesion (GO:0034114)	4	15	0.0488623	0.466403	2.53671	-1.93476	MAPK7;IL1B;KLF4;MAP2K5
Enrichr	GO_Biological_Process_2015	female genitalia development (GO:0030540)	4	15	0.0488623	0.466403	2.58265	-1.9698	NCOA3;BAK1;MERTK;TBX3
Enrichr	GO_Biological_Process_2015	embryonic camera-type eye morphogenesis (GO:0048596)	4	15	0.0488623	0.466403	2.64223	-2.01524	FOXF2;TH;KDM2B;LRP5
Enrichr	GO_Biological_Process_2015	cell migration involved in sprouting angiogenesis (GO:0002042)	4	15	0.0488623	0.466403	2.67501	-2.04025	ITGB1;NR4A1;KDR;FGF2
Enrichr	GO_Biological_Process_2015	fatty acid biosynthetic process (GO:0006633)	15	111	0.049069	0.467369	-0.987401	0.751052	ELOVL1;SYK;FAXDC2;ALOX15;LPL;ELOVL6;MSMO1;BRCA1;HSD17B12;PTPLB;ACACB;FA2H;CH25H;ALOX5;PLP1
Enrichr	GO_Cellular_Component_2013	collagen (GO:0005581)	11	31	0.00020376	0.0366768	-2.13202	7.04763	COL1A1;COL3A1;COL15A1;COL1A2;COL4A2;COL5A3;COL12A1;COL6A1;COL4A5;COL9A3;COL19A1
Enrichr	GO_Cellular_Component_2013	membrane part (GO:0044425)	200	2055	0.00321303	0.286957	-2.05892	2.5704	SLC35B2;PGAP2;SLC23A1;ICAM2;AQP4;SLC4A1;FZD10;AQP5;ABCA12;GRPR;FGFRL1;NSDHL;EDNRA;ANPEP;KDR;TNFSF10;CUBN;GPR37L1;TM4SF1;KEL;BTK;KCNQ3;AGTR2;PEX11A;FPR1;LPAR1;ELTD1;LPAR4;PCDH12;SLC5A5;INPP5B;SYNGR2;SLC19A3;KCNE1L;TSPAN2;KCNN2;NTSR2;FDFT1;ST14;TNFSF15;FZD4;INSR;RANBP17;ERLIN1;FZD9;SLC16A10;BST2;SQLE;BST1;GJB1;TH;CD28;SLC22A8;CD24;RYR1;ROBO4;PIGT;PIGV;HERPUD1;GNGT2;CD36;GPR133;CD34;SLC18A2;FCRL2;SY…
Enrichr	GO_Cellular_Component_2013	extracellular region part (GO:0044421)	51	423	0.00574799	0.286957	-2.08989	2.60907	SERPINA1;FLT1;COL12A1;WFDC1;DMP1;FGF2;PVR;CTGF;ADAMTS4;RS1;EFEMP1;IL12A;AMH;IL6R;SRGN;EDN3;IL15;MMP2;APOA5;DKK3;SFRP4;COL4A2;MEP1A;COL6A1;PECAM1;COL4A5;ENG;COL15A1;CNP;GRP;PLA2G3;PTN;TFPI;NID2;COL19A1;HSPD1;VTN;ERBB3;CCL7;TAC3;VCAM1;TFPI2;OSM;SULF2;COL1A1;FGF17;COL3A1;COL1A2;COL5A3;COL9A3;SCRG1
Enrichr	GO_Cellular_Component_2013	extracellular matrix part (GO:0044420)	12	59	0.00637683	0.286957	-1.8017	2.24928	COL1A1;COL3A1;COL15A1;COL1A2;COL4A2;COL5A3;COL12A1;COL6A1;COL4A5;COL9A3;NID2;COL19A1
Enrichr	GO_Cellular_Component_2013	cortical cytoskeleton (GO:0030863)	5	13	0.00903365	0.310662	-1.04854	1.22579	MYO1A;SHROOM2;SLC4A1;MAPRE1;LLGL1
Enrichr	GO_Cellular_Component_2013	extracellular space (GO:0005615)	36	287	0.011239	0.310662	-1.86501	2.18029	SERPINA1;FLT1;CNP;GRP;WFDC1;PLA2G3;PTN;TFPI;PVR;FGF2;HSPD1;ADAMTS4;VTN;RS1;ERBB3;CCL7;TAC3;AMH;IL6R;SRGN;VCAM1;EDN3;IL15;MMP2;OSM;APOA5;DKK3;SULF2;FGF17;SFRP4;COL3A1;COL1A2;MEP1A;PECAM1;SCRG1;ENG
Enrichr	GO_Cellular_Component_2013	membrane raft (GO:0045121)	9	42	0.0130193	0.310662	-1.60757	1.87933	LAT2;ADAM17;CAV2;INSR;BTK;MAL;CD24;PTRF;LAT
Enrichr	GO_Cellular_Component_2013	endoplasmic reticulum membrane (GO:0005789)	15	95	0.0178132	0.310662	-1.59366	1.86306	RYR1;POMT1;ERLIN1;DHCR24;LRMP;HMGCR;PIGV;TM7SF2;HERPUD1;ERN1;SQLE;NSDHL;GJB1;DHCR7;FDFT1
Enrichr	GO_Cellular_Component_2013	organelle membrane (GO:0031090)	35	288	0.018359	0.310662	-1.88989	2.20938	RYR1;ALAS2;POMT1;LRMP;HMGCR;PIGV;GABARAP;TM7SF2;HERPUD1;MAP1LC3B;NSDHL;MAP1LC3A;MSTO1;SCRN1;ALOX5;BSG;ARFIP1;BAK1;CD36;LDLR;FDFT1;INSR;ERLIN1;CTNS;DHCR24;KMO;LETM1;ERN1;SQLE;GJB1;TH;PECAM1;CD9;TAGLN2;DHCR7
Enrichr	GO_Cellular_Component_2013	external side of plasma membrane (GO:0009897)	7	30	0.0189785	0.310662	-1.04535	1.22207	TGFBR3;VCAM1;CD28;NRCAM;CD34;ABCG1;ENG
Enrichr	GO_Cellular_Component_2013	extrinsic to plasma membrane (GO:0019897)	5	17	0.0216199	0.310662	-0.414603	0.484692	GNA14;CUBN;GNGT2;CDH1;TGM3
Enrichr	GO_Cellular_Component_2013	microvillus (GO:0005902)	4	11	0.0224367	0.310662	1.4151	-1.65432	CLIC4;DOCK4;VCAM1;MYO1A
Enrichr	GO_Cellular_Component_2013	fibrillar collagen (GO:0005583)	4	11	0.0224367	0.310662	1.57284	-1.83873	COL1A1;COL3A1;COL1A2;COL5A3
Enrichr	GO_Cellular_Component_2013	integral to membrane (GO:0016021)	137	1441	0.0335708	0.416468	-1.33943	1.17327	SLC35B2;PGAP2;SLC23A1;ICAM2;AQP4;SLC4A1;FZD10;AQP5;ABCA12;GRPR;PVR;FGFRL1;AMOT;IGF1R;TM7SF2;EDNRA;LAMP1;ANPEP;KDR;TNFSF10;ENPP2;NRCAM;ENPP3;SLC16A3;SLC39A1;CD97;CASR;SEMA6A;KIRREL2;CD93;SLC30A3;GPR37L1;TM4SF1;ERN1;SLC9A2;ADAM17;KEL;PKP2;APLNR;MAL;ADAM8;AGTR2;ABCG1;ABCG2;CHRNA2;PEX11A;FPR1;LPAR1;TACSTD2;SLC1A4;ELTD1;LPAR4;PCDH12;CACNA1F;SLC5A5;INPP5B;EBP;GPR110;SYNGR2;SLC19A3;TSPAN2;KCNN2;FDFT1;NT…
Enrichr	GO_Cellular_Component_2013	cell projection membrane (GO:0031253)	4	13	0.0347057	0.416468	1.37801	-1.20706	ITGB1;CUBN;ADAM17;ITGA5
Enrichr	GO_Cellular_Component_2013	extrinsic to membrane (GO:0019898)	6	28	0.0395317	0.420703	-0.285811	0.247463	GNA14;CUBN;BST1;GNGT2;CDH1;TGM3
Enrichr	GO_Cellular_Component_2013	intrinsic to membrane (GO:0031224)	138	1462	0.039733	0.420703	-1.21286	1.05013	SLC35B2;PGAP2;SLC23A1;ICAM2;AQP4;SLC4A1;FZD10;AQP5;ABCA12;GRPR;PVR;FGFRL1;AMOT;IGF1R;TM7SF2;EDNRA;LAMP1;ANPEP;KDR;TNFSF10;ENPP2;NRCAM;ENPP3;SLC16A3;SLC39A1;CD97;CASR;SEMA6A;KIRREL2;CD93;SLC30A3;GPR37L1;TM4SF1;ERN1;SLC9A2;ADAM17;KEL;PKP2;APLNR;MAL;ADAM8;AGTR2;ABCG1;ABCG2;CHRNA2;PEX11A;FPR1;LPAR1;TACSTD2;SLC1A4;ELTD1;LPAR4;PCDH12;CACNA1F;SLC5A5;INPP5B;EBP;GPR110;SYNGR2;SLC19A3;TSPAN2;KCNN2;FDFT1;NT…
Enrichr	GO_Cellular_Component_2015	collagen trimer (GO:0005581)	22	91	2.89e-05	0.0149545	-2.19623	9.2302	COLEC12;CCBE1;COL15A1;SCARA3;COL22A1;COL12A1;C1QTNF9;C1QL3;COL19A1;C1QL2;WDR33;COL1A1;COL3A1;COL1A2;LOX;COL4A2;COL4A1;COL5A3;C1QTNF6;COL6A1;COL4A5;COL9A3
Enrichr	GO_Cellular_Component_2015	external side of plasma membrane (GO:0009897)	33	191	0.000140719	0.0309047	-2.25823	7.85153	ITGB1;GYPA;ROBO4;CXCR4;AQP4;IL2RG;AMOT;LAMP1;ANPEP;PDPN;S1PR1;KDR;NRCAM;CD36;FCGR1A;IL12RB1;CD34;LDLR;VCAM1;MCAM;EMR1;RTN4RL2;TGFBR3;IL6;CXCL12;CD28;CD9;ITGA5;CALR;ABCG1;CD244;TLR2;ENG
Enrichr	GO_Cellular_Component_2015	extracellular matrix (GO:0031012)	50	348	0.000213208	0.0309047	-2.21345	7.69581	SPON2;TINAGL1;SERPINA1;ELN;COL12A1;DMP1;OLFML2A;LOXL1;CTGF;ADAMTS4;EFEMP1;ADAMTSL4;TGM4;ADAMTS6;CCBE1;MMP2;WNT16;ADAMTS20;TGFBR3;MMP14;SFRP2;COL4A2;NOV;LOX;MMP15;COL4A1;CRISPLD2;COL6A1;VWA1;FBLN7;COL15A1;LPL;NDNF;TNFRSF11B;HSD17B12;ADAMTS12;NID1;NID2;ADAMTS10;COL19A1;VTN;CPA6;TGFB3;COL22A1;TFPI2;COL1A1;COL3A1;COL1A2;COL9A3;CALR
Enrichr	GO_Cellular_Component_2015	cell surface (GO:0009986)	59	437	0.000266042	0.0309047	-2.26813	7.88593	ITGB1;CLIC4;HHIP;FZD10;PVR;AMOT;CDH1;RSPO2;CD36;ANXA9;PDGFRB;PDIA3;CASR;CD93;IL15;ANXA4;RTN4RL2;PDIA4;TGFBR3;VAMP8;SFRP4;ADAM17;MXRA8;VAMP1;ADAM8;ITGA5;ENG;TLR2;RALA;KCNE1;CLDND1;LPAR1;CXCR4;LPL;SLC1A4;SLC3A2;NOD2;TFPI;IL2RG;THSD1;NID2;FUT4;HSPD1;LDLR;MPZL1;MICB;PROM2;VCAM1;FZD4;TGFB3;CAV2;FZD9;SULF2;BST2;TSPAN15;CALR;TEK;CD24;PVRL2
Enrichr	GO_Cellular_Component_2015	side of membrane (GO:0098552)	37	235	0.000298308	0.0309047	-2.22772	7.74543	ITGB1;GYPA;ROBO4;CXCR4;AQP4;IL2RG;AMOT;LAMP1;CDH1;ANPEP;PDPN;S1PR1;KDR;NRCAM;CD36;FCGR1A;IL12RB1;CD34;LDLR;VCAM1;MCAM;EMR1;RTN4RL2;PTP4A1;TGFBR3;IL6;CXCL12;TH;CD28;CD9;CALR;ITGA5;ABCG1;CD244;TLR2;ENG;PTPN3
Enrichr	GO_Cellular_Component_2015	cell-substrate adherens junction (GO:0005924)	50	358	0.000385041	0.0312807	-2.28706	7.92409	ITGB1;FLT1;ARPC1B;FHL2;HSPB1;SLC4A2;LIMD1;PVR;MRC2;CDH1;BSG;RPLP2;TNS3;TGM2;PDGFRB;CD97;PDIA3;RRAS2;RPS3A;REXO2;MMP14;ADAM17;ITGA5;ENG;PLEC;FBLN7;RALA;AHNAK;SMPX;STX16;SYNPO2;CORO1B;PDLIM2;FLNB;RSU1;MPZL1;NPM1;MCAM;CAV1;RDX;PARVB;NFASC;DAB2;MARCKS;CD9;CALR;P4HB;PVRL2;LIMS2;HSPA1A
Enrichr	GO_Cellular_Component_2015	focal adhesion (GO:0005925)	49	352	0.000468709	0.0312807	-2.251	7.79916	ITGB1;FLT1;ARPC1B;FHL2;HSPB1;SLC4A2;LIMD1;PVR;MRC2;CDH1;BSG;RPLP2;TNS3;TGM2;PDGFRB;CD97;PDIA3;RRAS2;RPS3A;REXO2;MMP14;ADAM17;ITGA5;ENG;PLEC;FBLN7;RALA;AHNAK;STX16;SYNPO2;CORO1B;PDLIM2;FLNB;RSU1;MPZL1;NPM1;MCAM;CAV1;RDX;PARVB;NFASC;DAB2;MARCKS;CD9;CALR;P4HB;PVRL2;LIMS2;HSPA1A
Enrichr	GO_Cellular_Component_2015	cell-substrate junction (GO:0030055)	50	362	0.000483099	0.0312807	-2.26422	7.84498	ITGB1;FLT1;ARPC1B;FHL2;HSPB1;SLC4A2;LIMD1;PVR;MRC2;CDH1;BSG;RPLP2;TNS3;TGM2;PDIA3;PDGFRB;CD97;RRAS2;RPS3A;REXO2;MMP14;ADAM17;ITGA5;ENG;PLEC;FBLN7;RALA;AHNAK;SMPX;STX16;SYNPO2;CORO1B;PDLIM2;FLNB;RSU1;MPZL1;NPM1;CAV1;MCAM;RDX;PARVB;MARCKS;NFASC;DAB2;CD9;CALR;P4HB;PVRL2;LIMS2;HSPA1A
Enrichr	GO_Cellular_Component_2015	adherens junction (GO:0005912)	54	405	0.000622086	0.0358045	-2.21084	7.36139	ITGB1;FLT1;ARPC1B;FHL2;HSPB1;SLC4A2;LIMD1;PVR;MRC2;CDH1;BSG;RPLP2;TNS3;TGM2;DSP;PDIA3;CD97;PDGFRB;SHROOM2;RRAS2;RPS3A;REXO2;ADAM17;MMP14;PKP2;ITGA5;ENG;PLEC;FBLN7;RALA;AHNAK;SMPX;STX16;SYNPO2;CORO1B;PDLIM2;FLNB;RSU1;MPZL1;NPM1;CAV1;MCAM;RDX;PARVB;MYO1E;MARCKS;NFASC;DAB2;CD9;CALR;P4HB;PVRL2;LIMS2;HSPA1A
Enrichr	GO_Cellular_Component_2015	plasma membrane region (GO:0098590)	52	395	0.00100518	0.0520685	-2.17019	6.41335	SLC23A1;SLC2A1;SLC40A1;SLC4A1;AQP4;AQP5;SLC4A2;IGF1R;CDH1;CD34;IL6R;PTRF;DSP;PDGFRB;CUBN;CASR;AMN;TRPC1;SHROOM2;ADAM17;CDHR1;MAL;ATP6V1B1;ABCG2;CLDND1;TACSTD2;LPO;NOD1;SLC6A20;ERBB3;P2RY4;PDPN;PDE6B;STX3;CNNM2;ST14;KCNJ10;CAV2;PDE6G;CAV1;INSR;LHFPL5;SLC16A10;BST2;EHD2;DAB2;TMEM114;MYO1A;GJB6;CD9;TEK;SLC22A8
Enrichr	GO_Cellular_Component_2015	anchoring junction (GO:0070161)	54	419	0.00125001	0.058864	-2.17786	6.16886	ITGB1;FLT1;ARPC1B;FHL2;HSPB1;SLC4A2;LIMD1;PVR;MRC2;CDH1;BSG;RPLP2;TNS3;TGM2;CD97;DSP;PDIA3;PDGFRB;SHROOM2;RRAS2;RPS3A;REXO2;ADAM17;MMP14;PKP2;ITGA5;ENG;PLEC;FBLN7;RALA;AHNAK;SMPX;STX16;SYNPO2;CORO1B;PDLIM2;FLNB;RSU1;MPZL1;NPM1;CAV1;MCAM;RDX;PARVB;MYO1E;MARCKS;NFASC;DAB2;CD9;CALR;P4HB;PVRL2;LIMS2;HSPA1A
Enrichr	GO_Cellular_Component_2015	cytoplasmic membrane-bounded vesicle (GO:0016023)	60	492	0.00224449	0.096887	-2.19542	5.12458	ITGB1;PIGT;GALNT15;POMT1;SLC40A1;ABCA12;AMOT;CRHBP;PCLO;LAMP1;SMPD1;FFAR4;CD36;ATP6V1E2;SLC18A2;SRGN;CUBN;AMN;CD93;SLC30A3;SYK;SGIP1;MYRIP;VAMP8;CRISPLD2;IL1B;PIK3C3;ADAM8;ACPP;RAB7B;RAB1A;PMEL;MTMR2;RALA;LPAR1;GNAI3;CXCR4;PLD4;THBS2;HSPD1;TGOLN2;SYNGR2;NTF3;FCHO2;DVL2;BMF;STX3;CAV2;LRBA;HIP1R;HPS4;RAB39A;RAB11A;EHD1;MYO1E;DAB2;SNX18;TH;TRIM36;CALR
Enrichr	GO_Cellular_Component_2015	apical plasma membrane (GO:0016324)	29	201	0.00402397	0.151813	-2.01928	3.80656	CLDND1;SLC23A1;AQP5;SLC6A20;ERBB3;P2RY4;PDPN;STX3;CD34;IL6R;PDGFRB;CUBN;CASR;AMN;KCNJ10;CAV1;SHROOM2;LHFPL5;BST2;DAB2;ADAM17;TMEM114;MYO1A;GJB6;MAL;CD9;TEK;ABCG2;ATP6V1B1
Enrichr	GO_Cellular_Component_2015	basolateral plasma membrane (GO:0016323)	22	138	0.00410305	0.151813	-1.91684	3.61345	DSP;ST14;CASR;KCNJ10;CAV1;TRPC1;SLC2A1;SLC40A1;AQP4;LPO;SLC4A1;NOD1;SLC16A10;SLC4A2;ERBB3;P2RY4;CDH1;MYO1A;TEK;SLC22A8;CNNM2;ATP6V1B1
Enrichr	GO_Cellular_Component_2015	endocytic vesicle (GO:0030139)	17	96	0.00440245	0.152031	-1.9487	3.67071	CUBN;AMN;RALA;SYK;LPAR1;RAB39A;PLD4;RAB11A;AMOT;EHD1;MYO1E;DVL2;FFAR4;ADAM8;PIK3C3;CD36;RAB7B
Enrichr	GO_Cellular_Component_2015	myelin sheath (GO:0043209)	6	17	0.00584022	0.189077	-1.65471	2.75608	GJC3;GJC2;PLP1;TSPAN2;SIRT2;SERINC5
Enrichr	GO_Cellular_Component_2015	endoplasmic reticulum lumen (GO:0005788)	23	154	0.00680706	0.207415	-1.89645	2.98317	PDIA3;COL15A1;COL22A1;COL12A1;GPX8;FMO1;COL19A1;TRDN;PDIA4;COL1A1;COL3A1;PROC;COL1A2;COL4A2;COL4A1;COL5A3;CANX;COL6A1;SERPINH1;COL4A5;COL9A3;P4HB;CALR
Enrichr	GO_Cellular_Component_2015	microvillus (GO:0005902)	12	61	0.00770855	0.221835	-1.75354	2.64051	EPS8;CLIC4;DOCK4;KCNJ10;VCAM1;CNP;MYO1A;RDX;TEK;AQP5;ATP6V1B1;PROM2
Enrichr	GO_Cellular_Component_2015	acrosomal membrane (GO:0002080)	5	13	0.00882535	0.240607	-0.863058	1.22951	CAV2;CAV1;SPACA1;BSG;PCSK4
Enrichr	GO_Cellular_Component_2015	basement membrane collagen trimer (GO:0098651)	4	8	0.00955435	0.247458	1.37668	-1.92256	COL15A1;COL4A2;COL4A1;COL4A5
Enrichr	GO_Cellular_Component_2015	membrane raft (GO:0045121)	27	200	0.0114658	0.282823	-1.90775	2.40937	ITGB1;OPRD1;AHNAK;TRADD;SLC2A1;GNAI3;IGF1R;BSG;KDR;FYN;CD36;PTRF;PROM2;PLLP;CAV2;CAV1;TRPC1;INSR;RTN4RL2;LAT2;EHD2;ADAM17;BTK;MAL;TEK;CD24;LAT
Enrichr	GO_Cellular_Component_2015	cortical cytoskeleton (GO:0030863)	10	50	0.0130652	0.299699	-1.64864	1.98658	PCLO;MYO1A;SHROOM2;SLC2A1;DSTN;SLC4A1;BSN;MAPRE1;LLGL1;MED28
Enrichr	GO_Cellular_Component_2015	extracellular space (GO:0005615)	113	1120	0.0133071	0.299699	-1.79695	2.16528	SPON2;COL12A1;PVR;FGF2;CTGF;RS1;ENDOU;CRHBP;EFEMP1;ANPEP;TNFSF10;FAM3B;ENPP2;IL12A;IL6R;RPL39;CCBE1;TLE2;RALGAPA2;DKK3;SFRP4;SFRP2;CNP;TACSTD2;LPL;PLA2G3;LPO;TNFRSF11B;KLK6;VTN;SERPINH1;TAC3;ST14;VCAM1;TNFSF15;TGFB3;RDX;IGF2;BMP5;COL1A1;FGF17;BMP3;IL6;CXCL12;PPFIBP2;COL1A2;CALR;NODAL;FLT1;TINAGL1;SERPINA1;CEP164;HSPB1;WFDC1;ADAMTS4;SMPD1;C1QTNF6;CD36;INSL3;AMH;CTBS;SRGN;AMN;EDN3;IL15;MMP2;PDE4C;S…
Enrichr	GO_Cellular_Component_2015	secretory granule membrane (GO:0030667)	10	54	0.0200588	0.380532	-1.54578	1.49351	VAMP8;CAV2;CAV1;BSG;SPACA1;PECAM1;CD9;ADAM8;CD36;PCSK4
Enrichr	GO_Cellular_Component_2015	late endosome (GO:0005770)	16	107	0.0213898	0.380532	-1.69688	1.6395	SLC30A3;MAGI2;SLC40A1;CXCR4;CTNS;RAB11A;CRHBP;MAP1LC3A;RAP1A;LAMP1;MICALL1;GNPNAT1;PIK3C3;RAB7B;ACPP;LDLR
Enrichr	GO_Cellular_Component_2015	sarcolemma (GO:0042383)	11	63	0.0214418	0.380532	-1.49269	1.44221	ITGB1;VCAM1;AHNAK;LAMP1;KCNJ8;BSG;COL6A1;ABCC9;SGCG;SNTA1;PLEC
Enrichr	GO_Cellular_Component_2015	connexon complex (GO:0005922)	6	24	0.0219536	0.380532	-1.27267	1.22963	GJD2;GJC3;IFT43;GJB1;GJC2;GJB6
Enrichr	GO_Cellular_Component_2015	cortical actin cytoskeleton (GO:0030864)	6	24	0.0219536	0.380532	-1.18665	1.14653	MYO1A;SHROOM2;SLC2A1;DSTN;LLGL1;MED28
Enrichr	GO_Cellular_Component_2015	axon initial segment (GO:0043194)	4	11	0.0220016	0.380532	0.844394	-0.815841	NFASC;KCNQ3;NRCAM;CCK
Enrichr	GO_Cellular_Component_2015	actin cytoskeleton (GO:0015629)	25	193	0.0220385	0.380532	-1.72489	1.66657	CLIC4;AHNAK;AVIL;ARPC1B;SYNPO2;FHL2;GABARAP;CORO1B;ABRA;PDLIM2;CDH1;STK38L;FLNB;VILL;CTNNAL1;SLC16A3;NFE2;DSTN;SORBS2;MYRIP;MYO1E;MARCKS;ADAM17;STK17B;CDC42EP4
Enrichr	GO_Cellular_Component_2015	condensed chromosome (GO:0000793)	9	48	0.0250444	0.411033	-1.31503	1.16917	TOP2A;TOP3B;SUN2;AKAP8;RGS12;BRCA1;HORMAD1;NCAPD3;AURKC
Enrichr	GO_Cellular_Component_2015	mast cell granule (GO:0042629)	5	18	0.025392	0.411033	-0.351918	0.312884	LAT2;SRGN;BTK;PLA2G3;LAT
Enrichr	GO_Cellular_Component_2015	integral component of plasma membrane (GO:0005887)	105	1066	0.0288243	0.414676	-1.59717	1.40592	HHIP;SLC23A1;ICAM2;SLC4A1;AQP4;AQP5;FZD10;GRPR;IGF1R;TM7SF2;EDNRA;LAMP1;ANPEP;BSG;TNFSF10;KDR;ENPP2;NRCAM;ENPP3;SLC16A3;MFSD2A;CD97;CASR;SEMA6A;SLC30A3;SLC6A13;CYBB;TM4SF1;ADAM17;APLNR;MAL;ADAM8;AGTR2;ABCG1;GYPA;TACSTD2;LPAR1;SLC1A4;PCDH12;LPAR4;SLC6A20;APCDD1;EBP;SLC38A3;PROM2;NTSR2;CD163;ST14;TNFSF15;FZD4;CAV2;HTR1F;CAV1;INSR;LRRN4;BST2;CAPRIN1;CD28;RYR1;FLT1;GAL3ST1;PTGDR2;SLC2A1;SLC40A1;SLC2A…
Enrichr	GO_Cellular_Component_2015	vesicle membrane (GO:0012506)	30	249	0.0290677	0.414676	-1.70863	1.50404	COLEC12;RALA;PCSK4;BAIAP2L2;LAMP1;BSG;UBC;NCK2;CD36;FCGR1A;LDLR;SLC18A2;CD163;ATP6V0E1;CAV2;FZD4;CAV1;ANXA4;SPACA1;CYBB;TMEM173;RAB11A;VAMP8;TH;PECAM1;NOSTRIN;CD9;VAMP1;ADAM8;ACPP
Enrichr	GO_Cellular_Component_2015	basal plasma membrane (GO:0009925)	6	26	0.0295139	0.414676	-0.833037	0.733287	MYO1A;SLC23A1;TACSTD2;TEK;AQP5;CD34
Enrichr	GO_Cellular_Component_2015	extrinsic component of cytoplasmic side of plasma membrane (GO:0031234)	6	26	0.0295139	0.414676	-0.762136	0.670876	ERRFI1;SNX18;CAV2;ALOX15;ESYT3;TGM3
Enrichr	GO_Cellular_Component_2015	endoplasmic reticulum membrane (GO:0005789)	49	449	0.0301982	0.414676	-1.60672	1.41433	RYR1;PIGT;PGAP2;PIGQ;POMT1;LPCAT1;CISD2;MSMO1;LRMP;PIGV;HERPUD1;TM7SF2;NSDHL;SMPD4;ELOVL1;PCYT2;RSAD2;ACSL5;ELOVL6;TMEM173;TRDN;ERN1;CYP2U1;CANX;FKBP5;CERS2;PMEL;SLC35D1;MGST1;FITM1;PLD4;FITM2;HSD17B12;HMGCR;PLD1;EBP;RDH10;CDIPT;FDFT1;SRD5A1;ERLIN1;DHCR24;FMO2;CYP26A1;SQLE;GJB1;PEMT;DHCR7;PNPLA2
Enrichr	GO_Cellular_Component_2015	sperm part (GO:0097223)	15	103	0.0304203	0.414676	-1.43254	1.261	ITGB1;CAV2;CAV1;SPACA1;RNF38;POMT1;NME5;PCSK4;ALS2CR12;BSG;IFT27;TRIM36;BMF;CALR;ATP6V1E2
Enrichr	GO_Cellular_Component_2015	polysome (GO:0005844)	6	27	0.0338626	0.440952	-0.73595	0.602611	PIWIL2;EPM2A;MSI1;YBX2;CALR;YBX3
Enrichr	GO_Cellular_Component_2015	fibrillar collagen trimer (GO:0005583)	4	13	0.0340503	0.440952	1.35751	-1.11156	COL1A1;COL3A1;COL1A2;COL5A3
Enrichr	GO_Cellular_Component_2015	cytosol (GO:0005829)	230	2529	0.0356301	0.450155	-1.35137	1.07862	PI4K2B;UBE2L6;IFI35;ABCA12;SMC4;CDC20;SOX2;RPS6KA6;PNP;PPAT;PSMD3;ARFIP1;CHAC1;UBASH3A;RPL39;ATP6V1E2;GAMT;CUBN;RPL21;ATG13;EML1;CH25H;MTAP;SDPR;MYL3;BTK;TXNIP;HPD;MTMR2;PIK3R1;MTMR7;SULT1A1;INPP5B;DGUOK;HLCS;NUP85;RSU1;PLCG1;RALGDS;SIAH1;UPF3A;PARVB;RPS25;TH;GJB6;CD28;CALR;GRAP;HNRNPC;DCP1A;AHCTF1;SMG1;CDKN1A;CLIC4;MOCS3;CHM;HBB;HIF3A;KIF11;PFAS;GLI3;THTPA;MAP1LC3A;ATIC;TUBA1A;RPLP2;GNPNAT1;ANXA…
Enrichr	GO_Cellular_Component_2015	extrinsic component of plasma membrane (GO:0019897)	9	52	0.0370544	0.450234	-0.983239	0.784612	ERRFI1;RS1;CUBN;ST14;SNX18;CAV2;ALOX15;ESYT3;TGM3
Enrichr	GO_Cellular_Component_2015	phagocytic vesicle (GO:0045335)	8	44	0.0385373	0.450234	-0.790944	0.631163	SYK;RAB39A;PLD4;ADAM8;PIK3C3;CD36;RAB7B;RAB11A
Enrichr	GO_Cellular_Component_2015	T-tubule (GO:0030315)	7	36	0.0392614	0.450234	-0.792073	0.632064	RYR1;EDNRA;AHNAK;TGFB3;RDX;AQP4;KCNN2
Enrichr	GO_Cellular_Component_2015	secretory granule (GO:0030141)	22	176	0.04102	0.450234	-1.40632	1.12223	SRGN;ITGB1;POMT1;HPS4;GNAI3;MYRIP;THBS2;ABCA12;HSPD1;VAMP8;CRHBP;LAMP1;SMPD1;IL1B;TRIM36;ADAM8;BMF;STX3;CALR;ACPP;ATP6V1E2;SLC18A2
Enrichr	GO_Cellular_Component_2015	smooth endoplasmic reticulum (GO:0005790)	4	14	0.0412575	0.450234	1.42769	-1.13928	RYR1;TH;KCNN2;GABARAP
Enrichr	GO_Cellular_Component_2015	extracellular matrix part (GO:0044420)	17	127	0.0414384	0.450234	-1.22303	0.975959	ITGB1;COL15A1;ELN;COL12A1;NID1;THBS2;NID2;PRSS12;ADAMTS10;COL1A1;COL3A1;COL1A2;COL4A2;COL4A1;COL5A3;VWA1;COL4A5
Enrichr	GO_Cellular_Component_2015	contractile fiber part (GO:0044449)	21	167	0.0429872	0.450234	-1.32297	1.05572	RYR1;FHOD3;KCNE1;SMPX;AHNAK;SYNPO2;TRPC1;MMP2;ANKRD23;FHL2;HSPB1;CACNA1D;SLC4A1;SORBS2;ABCC9;MYL12A;ABRA;MYL3;MYH13;KCNN2;PLEC
Enrichr	GO_Cellular_Component_2015	platelet alpha granule membrane (GO:0031092)	3	8	0.0440202	0.450234	5.55137	-4.42992	PECAM1;CD9;CD36
Enrichr	GO_Cellular_Component_2015	lipid particle (GO:0005811)	9	54	0.0443281	0.450234	-0.864561	0.689909	EHD1;NSDHL;RSAD2;CAV2;CAV1;ALOX15;PLIN4;LPCAT1;PNPLA2
Enrichr	GO_Cellular_Component_2015	coated pit (GO:0005905)	9	54	0.0443281	0.450234	-0.808446	0.645129	CUBN;DAB2;SGIP1;FCHO2;HIP1R;AP4E1;AP4S1;LDLR;HSPD1
Enrichr	GO_Cellular_Component_2015	pigment granule (GO:0048770)	5	22	0.0476259	0.465476	0.491072	-0.37552	RAB1A;PMEL;LAMP1;HPS4;MYRIP
Enrichr	GO_Cellular_Component_2015	melanosome (GO:0042470)	5	22	0.0476259	0.465476	0.552466	-0.422468	RAB1A;PMEL;LAMP1;HPS4;MYRIP
Enrichr	GO_Molecular_Function_2015	phosphoric diester hydrolase activity (GO:0008081)	20	90	0.000141435	0.132666	-2.30393	4.65376	PDIA3;CASR;CNP;PDE6G;PDE3B;PDE4C;PLD4;PLD1;EDNRA;SMPD4;CCKBR;TDP2;SMPD1;ENPP2;PDE6B;ENPP3;PLCG1;PDE7A;ENPP6;PDE9A
Enrichr	GO_Molecular_Function_2015	growth factor binding (GO:0019838)	23	123	0.000424204	0.198952	-2.36257	3.81483	PDGFRB;FLT1;TGFB3;INSR;HTRA4;IL2RG;FGFRL1;IGF1R;CTGF;TGFBR3;COL1A1;COL3A1;COL1A2;ERBB3;NOV;COL4A1;NTF3;COL6A1;KDR;CD36;TEK;IL6R;ENG
Enrichr	GO_Molecular_Function_2015	platelet-derived growth factor binding (GO:0048407)	6	11	0.000969265	0.230815	-2.66827	3.91206	PDGFRB;COL1A1;COL3A1;COL1A2;COL4A1;COL6A1
Enrichr	GO_Molecular_Function_2015	cargo receptor activity (GO:0038024)	14	62	0.00119158	0.230815	-2.1796	3.1956	COLEC12;SCARA3;CD163;TINAGL1;PRSS12;VTN;ENDOU;DAB2;ENPP2;HHIPL1;ACKR2;CD36;ENPP3;LDLR
Enrichr	GO_Molecular_Function_2015	binding, bridging (GO:0060090)	24	146	0.00158051	0.230815	-2.21991	3.25469	DSP;FCRL2;CBX5;KSR1;TRADD;SH2D1A;SH2D1B;DUSP19;MTSS1L;PTPN11;SORBS2;PIK3R1;COL19A1;TRDN;EPS8;DAB2;BAIAP2L2;COL1A2;BIN3;CD28;TP53BP2;NCK2;GRAP;LAT
Enrichr	GO_Molecular_Function_2015	polysaccharide binding (GO:0030247)	7	18	0.0017225	0.230815	-2.61867	3.83932	EPM2A;PPP1R3G;VTN;ENDOU;TINAGL1;ENPP2;ENPP3
Enrichr	GO_Molecular_Function_2015	pattern binding (GO:0001871)	7	18	0.0017225	0.230815	-2.56367	3.75869	EPM2A;PPP1R3G;VTN;ENDOU;TINAGL1;ENPP2;ENPP3
Enrichr	GO_Molecular_Function_2015	scavenger receptor activity (GO:0005044)	11	45	0.00229233	0.263107	-2.21987	2.96396	COLEC12;VTN;ENDOU;SCARA3;CD163;TINAGL1;ENPP2;HHIPL1;ACKR2;ENPP3;PRSS12
Enrichr	GO_Molecular_Function_2015	extracellular matrix structural constituent (GO:0005201)	14	68	0.00252448	0.263107	-2.09045	2.79115	COL15A1;TINAGL1;ELN;TFPI2;COL12A1;COL19A1;COL1A1;COL3A1;COL1A2;COL4A2;COL4A1;COL5A3;COL4A5;COL9A3
Enrichr	GO_Molecular_Function_2015	integrin binding (GO:0005178)	18	102	0.00299254	0.280701	-2.22037	2.82091	ITGB1;CASR;VCAM1;SYK;ICAM2;DMP1;CTGF;VTN;DAB2;MMP14;COL3A1;ADAM17;SFRP2;KDR;CD9;S1PR3;ITGA5;CALR
Enrichr	GO_Molecular_Function_2015	organic anion transmembrane transporter activity (GO:0008514)	21	130	0.00360431	0.283038	-2.25902	2.85128	SLC25A1;SLC35B2;SLC10A6;SLC13A3;SLC16A1;SLC23A1;SLC6A13;CTNS;SLC3A2;SLC4A1;SLC1A4;SLC6A20;SLC1A7;SLC7A6;PDPN;SLC25A10;SLC25A42;SLC38A3;SLC22A8;SLC16A3;SERINC5
Enrichr	GO_Molecular_Function_2015	phosphoric ester hydrolase activity (GO:0042578)	45	360	0.0037645	0.283038	-2.34634	2.96148	PFKFB2;PPP1R15B;MTMR2;CNP;MTMR11;PDE3B;DUSP19;PLD4;NT5C2;DUSP15;PLD1;MTMR7;CDC14B;INPP5B;DUSP11;DUSP12;EDNRA;SMPD4;SMPD1;ENPP2;PDE6B;PLCG1;ENPP3;ENPP6;ENOPH1;EPM2A;PDIA3;PTPN1;CASR;PDE6G;DUSP1;PDE4C;PTPN11;PTP4A1;PTP4A3;PHOSPHO1;CCKBR;TDP2;NT5C1A;PPEF1;ACPP;PDE7A;FBP1;PDE9A;PTPN3
Enrichr	GO_Molecular_Function_2015	lipase activity (GO:0016298)	18	105	0.0039227	0.283038	-2.1719	2.74132	PDIA3;CASR;PLA2G4E;PLA2G3;LPL;PLD4;ABHD6;PLD1;PLB1;EDNRA;SMPD4;CCKBR;SMPD1;ENPP2;PLCG1;HRASLS;PNLIP;PNPLA2
Enrichr	GO_Molecular_Function_2015	coenzyme binding (GO:0050662)	27	188	0.00458341	0.288303	-2.23568	2.78061	ALAS2;DBI;HMGCR;ACAT1;HSD11B2;HACL1;PRODH;XDH;ACBD4;TXNRD3;IDH1;MICAL2;FMO1;CYBB;FMO2;DHCR24;KMO;FMO5;SIRT2;QDPR;SQLE;GCLC;TH;ILVBL;CRY2;GPD1;ALDH9A1
Enrichr	GO_Molecular_Function_2015	protein binding, bridging (GO:0030674)	21	134	0.00490984	0.288303	-2.0668	2.57057	DSP;FCRL2;CBX5;SH2D1A;SH2D1B;MTSS1L;PTPN11;SORBS2;PIK3R1;COL19A1;TRDN;EPS8;DAB2;BAIAP2L2;COL1A2;BIN3;CD28;TP53BP2;NCK2;GRAP;LAT
Enrichr	GO_Molecular_Function_2015	cofactor binding (GO:0048037)	35	266	0.00491775	0.288303	-2.29809	2.85823	ALAS2;HHIP;DBI;HMGCR;ACCS;ACAT1;HSD11B2;HACL1;PRODH;XDH;ACBD4;TXNRD3;IDH1;GPT2;LMO2;FMO1;ASNS;MICAL2;CYBB;FMO2;DHCR24;KMO;FMO5;SIRT2;ETNPPL;QDPR;SQLE;GCLC;TH;ILVBL;CTH;GPD1;CRY2;HHIPL1;ALDH9A1
Enrichr	GO_Molecular_Function_2015	carboxylic acid transmembrane transporter activity (GO:0046943)	17	101	0.00584053	0.32226	-2.17319	2.46091	SLC25A1;SLC10A6;SLC13A3;SLC16A1;SLC23A1;SLC6A13;CTNS;SLC3A2;SLC1A4;SLC6A20;SLC1A7;SLC7A6;PDPN;SLC25A10;SLC38A3;SLC16A3;SERINC5
Enrichr	GO_Molecular_Function_2015	organic acid transmembrane transporter activity (GO:0005342)	17	104	0.00750949	0.378385	-2.17192	2.11076	SLC25A1;SLC10A6;SLC13A3;SLC16A1;SLC23A1;SLC6A13;CTNS;SLC3A2;SLC1A4;SLC6A20;SLC1A7;SLC7A6;PDPN;SLC25A10;SLC38A3;SLC16A3;SERINC5
Enrichr	GO_Molecular_Function_2015	cell adhesion molecule binding (GO:0050839)	24	168	0.00766452	0.378385	-2.13267	2.07262	DSP;ITGB1;CASR;VCAM1;SYK;ICAM2;DMP1;PVR;CTGF;VTN;DAB2;MMP14;COL3A1;ADAM17;SFRP2;CDH1;KDR;CD9;ADAM8;S1PR3;ITGA5;CALR;CTNNAL1;PVRL2
Enrichr	GO_Molecular_Function_2015	active transmembrane transporter activity (GO:0022804)	38	307	0.00845031	0.39632	-2.29286	2.12212	SLC47A1;SLC23A1;ATP10B;SLC3A2;SLC4A1;SLC1A4;SLC4A2;ABCA12;SLC6A20;SLC1A7;SLC5A4;SLC5A5;SLC15A3;SLC38A3;ATP6V1E2;ATP9B;SLC16A3;SLC18A2;MFSD2A;SLC10A6;SLC13A3;ATP6V0E1;SLC16A1;ABCC8;SLC16A12;SLC6A13;TIMM23;ABCC9;ABCA8;SLC16A14;SLC9B1;SLC9B2;SLC9A2;SLC7A6;SLC28A2;SLC22A8;ABCG1;ABCG2
Enrichr	GO_Molecular_Function_2015	cyclic-nucleotide phosphodiesterase activity (GO:0004112)	7	26	0.00913164	0.397981	-2.06839	1.90571	CNP;PDE6G;PDE3B;PDE4C;PDE6B;PDE7A;PDE9A
Enrichr	GO_Molecular_Function_2015	secondary active transmembrane transporter activity (GO:0015291)	26	191	0.00972668	0.397981	-2.13945	1.97119	SLC47A1;SLC23A1;SLC3A2;SLC4A1;SLC1A4;SLC4A2;SLC6A20;SLC1A7;SLC5A4;SLC5A5;SLC38A3;SLC15A3;SLC16A3;MFSD2A;SLC10A6;SLC13A3;SLC16A1;SLC6A13;SLC16A12;SLC9B1;SLC16A14;SLC9B2;SLC9A2;SLC7A6;SLC28A2;SLC22A8
Enrichr	GO_Molecular_Function_2015	phospholipase activity (GO:0004620)	15	90	0.0100014	0.397981	-1.9849	1.82879	PDIA3;CASR;PLA2G4E;PLA2G3;PLD4;LPL;PLD1;PLB1;EDNRA;SMPD4;CCKBR;SMPD1;ENPP2;PLCG1;HRASLS
Enrichr	GO_Molecular_Function_2015	Wnt-activated receptor activity (GO:0042813)	6	20	0.0101829	0.397981	-2.06885	1.90614	SFRP4;SFRP2;FZD4;FZD9;LRP5;FZD10
Enrichr	GO_Molecular_Function_2015	Wnt-protein binding (GO:0017147)	7	27	0.0107845	0.404634	-2.10891	1.90808	SFRP4;SFRP2;FZD4;FZD9;LRP5;FZD10;APCDD1
Enrichr	GO_Molecular_Function_2015	vitamin transporter activity (GO:0051183)	6	21	0.0122937	0.439274	-2.0307	1.67052	SLC23A1;PDPN;SLC2A1;SLC19A3;SLC2A2;GC
Enrichr	GO_Molecular_Function_2015	steroid hormone receptor binding (GO:0035258)	12	67	0.0126444	0.439274	-1.85609	1.52688	NCOA1;CEBPB;KDM3A;NCOA3;NCOA4;FHL2;PADI2;BRCA1;CALR;RERG;PIAS1;NKX3-1
Enrichr	GO_Molecular_Function_2015	prenyltransferase activity (GO:0004659)	5	15	0.0132019	0.442264	-1.45706	1.18874	FDPS;FNTA;CHM;RABGGTB;FDFT1
Enrichr	GO_Molecular_Function_2015	phosphatidylinositol 3-kinase binding (GO:0043548)	6	22	0.0146938	0.463269	-1.81601	1.39733	PDGFRB;INSR;FYN;PIK3R1;PIK3AP1;IGF1R
Enrichr	GO_Molecular_Function_2015	cytokine binding (GO:0019955)	13	78	0.0158194	0.463269	-1.91633	1.47452	FZD4;TGFB3;IFNGR1;CXCR4;IL2RG;TGFBR3;IL22RA1;IL12A;ACKR2;CD36;IL12RB1;IL6R;ENG
Enrichr	GO_Molecular_Function_2015	transmembrane receptor protein serine/threonine kinase binding (GO:0070696)	4	10	0.0162176	0.463269	0.138919	-0.106891	BMP3;MAGI2;NODAL;BMP5
Enrichr	GO_Molecular_Function_2015	PDZ domain binding (GO:0030165)	15	96	0.0162239	0.463269	-1.83747	1.41383	DOCK4;PLEKHA1;PLEKHA2;FZD4;FZD9;LPAR1;FZD10;GNG12;NKD1;TGFBR3;SFRP4;ADAM17;SFRP2;CCDC88C;SNTA1
Enrichr	GO_Molecular_Function_2015	drug transmembrane transporter activity (GO:0015238)	5	16	0.0162984	0.463269	-1.42527	1.09667	EBP;SLC47A1;SLC19A3;SLC38A3;ABCG2
Enrichr	GO_Molecular_Function_2015	metalloendopeptidase activity (GO:0004222)	16	106	0.0173836	0.4721	-1.81598	1.36301	MMP2;ADAM32;ADAMTS12;ADAMTS10;ADAMTS20;ADAMTS4;ADAM19;MMP14;ADAM17;KEL;YBEY;MEP1A;MMP15;ADAMTSL4;ADAM8;ADAMTS6
Enrichr	GO_Molecular_Function_2015	transferase activity, transferring alkyl or aryl (other than methyl) groups (GO:0016765)	10	54	0.0181144	0.4721	-1.6709	1.25412	FDPS;MAT2A;FNTA;GSTA3;MGST1;CHM;PDSS2;GSTT1;RABGGTB;FDFT1
Enrichr	GO_Molecular_Function_2015	androgen receptor binding (GO:0050681)	8	38	0.018119	0.4721	-1.63784	1.2293	NCOA1;KDM3A;NCOA3;NCOA4;FHL2;BRCA1;CALR;PIAS1
Enrichr	GO_Molecular_Function_2015	4 iron, 4 sulfur cluster binding (GO:0051539)	8	39	0.0204689	0.486432	-1.7629	1.27044	RSAD2;PPAT;RSAD1;IREB2;EXO5;ACO1;MUTYH;NUBP2
Enrichr	GO_Molecular_Function_2015	protein homodimerization activity (GO:0042803)	68	653	0.0208333	0.486432	-2.00355	1.44387	TOP2A;CISD2;SLC4A1;IKZF2;ACCS;OLFML2A;ATIC;CHEK2;EXO5;LRRFIP1;ANXA9;CTSE;IL6R;CUBN;HSP90AA1;HMGCS1;IRAK3;CACYBP;TMEM173;SDCBP2;TRDN;GPD1;MVD;ACPP;ABCG1;ABCG2;ALDH9A1;ENG;GYPA;MTMR2;CEBPB;KMT2A;PEX11A;TIMM9;MGST1;NOD1;HMGCR;ACAT1;GJC3;RNASEH1;ERBB3;HLCS;FAM132B;KCNN2;BAK1;ECT2;XDH;BARD1;NPM1;CBX5;SLC16A1;CAV2;FZD4;ZBTB16;IDH1;HPS4;FZD9;ASNS;S100B;BST2;QDPR;NR4A1;GJB1;NR6A1;THRSP;PVRL2;MAD2L1;CBLN1
Enrichr	GO_Molecular_Function_2015	receptor serine/threonine kinase binding (GO:0033612)	4	11	0.0208494	0.486432	0.339448	-0.244626	BMP3;MAGI2;NODAL;BMP5
Enrichr	GO_Molecular_Function_2015	transcription regulatory region sequence-specific DNA binding (GO:0000976)	39	340	0.0215939	0.486432	-1.95393	1.40812	SMARCD2;FOXC1;KDM3A;MAZ;FOXK1;RBPJ;YBX3;GLI3;ELK3;CIART;SOX2;DBP;MTA1;NFIL3;SOX18;DPF2;SOX8;ALX1;FEZF2;MSC;JUNB;NKX3-1;FOXD1;TFAP2D;FOXF2;GSX1;LMO2;NR1D2;ARID3B;KLF4;KLF1;PHOX2A;PER2;PER1;NR6A1;BCL6;CRY2;HNRNPC;PPARA
Enrichr	GO_Molecular_Function_2015	iron-sulfur cluster binding (GO:0051536)	11	65	0.0230979	0.486432	-1.69322	1.22023	RSAD2;GLRX5;PPAT;IREB2;RSAD1;EXO5;CISD2;ACO1;XDH;MUTYH;NUBP2
Enrichr	GO_Molecular_Function_2015	metal cluster binding (GO:0051540)	11	65	0.0230979	0.486432	-1.67521	1.20726	RSAD2;GLRX5;PPAT;IREB2;RSAD1;EXO5;CISD2;ACO1;XDH;MUTYH;NUBP2
Enrichr	GO_Molecular_Function_2015	flavin adenine dinucleotide binding (GO:0050660)	12	74	0.023617	0.486432	-1.68917	1.21731	SQLE;TXNRD3;CRY2;MICAL2;CYBB;FMO1;FMO2;DHCR24;KMO;PRODH;XDH;FMO5
Enrichr	GO_Molecular_Function_2015	oxidoreductase activity, acting on single donors with incorporation of molecular oxygen, incorporation of two atoms of oxygen (GO:0016702)	6	25	0.0238011	0.486432	-1.3079	0.942552	P4HA1;P4HA2;ALOX5;ALOX15;CDO1;HPD
Enrichr	GO_Molecular_Function_2015	3',5'-cyclic-nucleotide phosphodiesterase activity (GO:0004114)	6	25	0.0238011	0.486432	-1.25445	0.904029	PDE6G;PDE3B;PDE4C;PDE6B;PDE7A;PDE9A
Enrichr	GO_Molecular_Function_2015	cytoskeletal adaptor activity (GO:0008093)	5	18	0.0238549	0.486432	-0.889149	0.640772	BAIAP2L2;BIN3;NCK2;MTSS1L;SORBS2
Enrichr	GO_Molecular_Function_2015	hormone receptor binding (GO:0051427)	21	160	0.0258904	0.501794	-1.76009	1.2137	NCOA1;KDM3A;CEBPB;VDR;NCOA3;NCOA4;FHL2;PTPN11;BRCA1;TYK2;TOB2;RERG;PIAS1;PER2;CRY2;CRH;PADI2;FYN;CALR;PRAMEF8;NKX3-1
Enrichr	GO_Molecular_Function_2015	insulin receptor substrate binding (GO:0043560)	4	12	0.0262131	0.501794	0.579346	-0.399497	INSR;PTPN11;PIK3R1;IGF1R
Enrichr	GO_Molecular_Function_2015	gap junction channel activity (GO:0005243)	4	12	0.0262131	0.501794	0.898727	-0.619731	GJD2;IFT43;GJB1;GJC2
Enrichr	GO_Molecular_Function_2015	signaling adaptor activity (GO:0035591)	11	67	0.0274746	0.504684	-1.52668	1.04398	EPS8;FCRL2;KSR1;SH2D1A;CD28;DUSP19;TP53BP2;PTPN11;GRAP;PIK3R1;LAT
Enrichr	GO_Molecular_Function_2015	oxidoreductase activity, acting on single donors with incorporation of molecular oxygen (GO:0016701)	6	26	0.0275232	0.504684	-1.13671	0.777312	P4HA1;P4HA2;ALOX5;ALOX15;CDO1;HPD
Enrichr	GO_Molecular_Function_2015	solute:sodium symporter activity (GO:0015370)	9	50	0.0279782	0.504684	-1.27535	0.872111	SLC10A6;SLC13A3;SLC23A1;SLC6A13;SLC1A4;SLC28A2;SLC6A20;SLC1A7;SLC5A5
Enrichr	GO_Molecular_Function_2015	growth factor activity (GO:0008083)	21	163	0.0303379	0.535742	-1.71974	1.0733	GDF11;TGFB3;OSM;IGF2;OSGIN1;PTN;NUDT6;FGF2;BMP5;CTGF;FGF17;BMP3;ENDOU;IL6;CXCL12;EFEMP1;NOV;NTF3;IL12A;AMH;NODAL
Enrichr	GO_Molecular_Function_2015	extracellular matrix binding (GO:0050840)	9	51	0.0308423	0.535742	-1.36367	0.851071	ITGB1;VTN;TINAGL1;GPR56;PLEKHA2;ELN;DMP1;NID1;OLFML2A
Enrichr	GO_Molecular_Function_2015	drug transporter activity (GO:0090484)	5	20	0.0333582	0.558751	-0.733344	0.426844	EBP;SLC47A1;SLC19A3;SLC38A3;ABCG2
Enrichr	GO_Molecular_Function_2015	alpha-actinin binding (GO:0051393)	5	20	0.0333582	0.558751	-0.590039	0.343434	ITGB1;PDLIM2;SYNPO2;CACNA1D;KCNN2
Enrichr	GO_Molecular_Function_2015	sulfur compound binding (GO:1901681)	25	206	0.0344813	0.567428	-1.64211	0.930489	FBLN7;MGST1;LPL;DBI;NDNF;PTN;HSD17B12;THBS2;FGF2;ACACB;FGFRL1;CTGF;VTN;CCL7;HLCS;RSPO2;HACL1;CD34;ACBD4;HS3ST5;APOA5;TGFBR3;CRISPLD2;ILVBL;COL5A3
Enrichr	GO_Molecular_Function_2015	organic acid:sodium symporter activity (GO:0005343)	6	28	0.0360729	0.581594	-1.05685	0.572795	SLC13A3;SLC10A6;SLC23A1;SLC6A13;SLC1A4;SLC1A7
Enrichr	GO_Molecular_Function_2015	antiporter activity (GO:0015297)	10	62	0.0378944	0.581594	-1.38489	0.750587	SLC9A2;SLC7A6;SLC47A1;SLC4A1;SLC3A2;SLC4A2;SLC38A3;SLC22A8;SLC9B1;SLC9B2
Enrichr	GO_Molecular_Function_2015	collagen binding (GO:0005518)	10	62	0.0378944	0.581594	-1.27923	0.693321	SRGN;MRC2;ITGB1;CCBE1;GPR56;COL5A3;SERPINH1;HSD17B12;NID1;NID2
Enrichr	GO_Molecular_Function_2015	metallopeptidase activity (GO:0008237)	23	188	0.0384867	0.581594	-1.62081	0.878452	MMP2;ADAM32;ABHD14A;ADAMTS12;ADAMTS10;NAALADL1;ADAMTS20;DPP3;ADAMTS4;ADAM19;MMP14;ADAM17;KEL;YBEY;STAMBPL1;MEP1A;ADAMTSL4;MMP15;ANPEP;ADAM8;CPA6;ADAMTS6;CPA5
Enrichr	GO_Molecular_Function_2015	ankyrin binding (GO:0030506)	5	21	0.0388762	0.581594	-0.484215	0.262436	CDH1;NRCAM;CACNA1D;SLC4A1;PLEC
Enrichr	GO_Molecular_Function_2015	virus receptor activity (GO:0001618)	6	29	0.0409203	0.581594	-0.991897	0.537591	ITGB1;GYPA;ANPEP;CXCR4;PVRL2;HSPA1A
Enrichr	GO_Molecular_Function_2015	purine nucleoside transmembrane transporter activity (GO:0015211)	3	8	0.0422492	0.581594	5.60163	-3.03599	SLC35B2;SLC25A42;SLC28A2
Enrichr	GO_Molecular_Function_2015	bioactive lipid receptor activity (GO:0045125)	3	8	0.0422492	0.581594	5.75457	-3.11888	S1PR1;LPAR1;S1PR3
Enrichr	GO_Molecular_Function_2015	symporter activity (GO:0015293)	17	130	0.0430272	0.581594	-1.45653	0.789413	SLC10A6;SLC13A3;SLC16A1;SLC23A1;SLC6A13;SLC16A12;SLC1A4;SLC6A20;SLC1A7;SLC5A4;SLC16A14;SLC5A5;SLC28A2;SLC38A3;SLC15A3;SLC16A3;MFSD2A
Enrichr	GO_Molecular_Function_2015	protein tyrosine/serine/threonine phosphatase activity (GO:0008138)	8	46	0.0431868	0.581594	-1.1172	0.605506	EPM2A;DUSP11;DUSP12;MTMR2;DUSP1;DUSP19;DUSP15;CDC14B
Enrichr	GO_Molecular_Function_2015	transmembrane receptor protein kinase activity (GO:0019199)	12	82	0.0433003	0.581594	-1.27103	0.688879	PDGFRB;TGFBR3;FLT1;EFEMP1;ERBB3;INSR;KDR;TEK;MERTK;FGFRL1;IGF1R;ENG
Enrichr	GO_Molecular_Function_2015	transforming growth factor beta receptor binding (GO:0005160)	5	22	0.0449177	0.581594	-0.342048	0.185384	TGFBR3;LRG1;TGFB3;AMH;ENG
Enrichr	GO_Molecular_Function_2015	intramolecular oxidoreductase activity, transposing S-S bonds (GO:0016864)	5	22	0.0449177	0.581594	-0.2169	0.117556	PDIA3;ERO1LB;TXNDC11;P4HB;PDIA4
Enrichr	GO_Molecular_Function_2015	protein disulfide isomerase activity (GO:0003756)	5	22	0.0449177	0.581594	-0.182301	0.098804	PDIA3;ERO1LB;TXNDC11;P4HB;PDIA4
Enrichr	GO_Molecular_Function_2015	phospholipase C activity (GO:0004629)	6	30	0.0461596	0.581594	-0.730059	0.39568	PDIA3;EDNRA;CASR;CCKBR;PLD4;PLCG1
Enrichr	GO_Molecular_Function_2015	metalloenzyme regulator activity (GO:0010576)	4	15	0.0468568	0.581594	1.14601	-0.62112	BST2;SFRP2;WFIKKN2;RECK
Enrichr	GO_Molecular_Function_2015	protein tyrosine kinase activity (GO:0004713)	18	142	0.0479455	0.581594	-1.40266	0.760216	PDGFRB;SRMS;FLT1;SYK;INSR;TYK2;MERTK;FGFRL1;IGF1R;WEE1;WEE2;EFEMP1;ERBB3;BTK;KDR;FYN;TEK;MAP2K5
Enrichr	GO_Molecular_Function_2015	transmembrane receptor protein tyrosine kinase activity (GO:0004714)	10	65	0.048152	0.581594	-1.00472	0.544541	PDGFRB;FLT1;EFEMP1;ERBB3;INSR;KDR;TEK;MERTK;FGFRL1;IGF1R
Enrichr	GO_Molecular_Function_2015	protein tyrosine phosphatase activity (GO:0004725)	14	103	0.0491549	0.581594	-1.24288	0.673621	EPM2A;PTPN1;MTMR2;DUSP1;DUSP19;PTPN11;DUSP15;MTMR7;CDC14B;PTP4A1;DUSP11;DUSP12;PTP4A3;PTPN3
Enrichr	KEGG_2015	biosynthesis of steroids	12	22	1.39e-05	0.0022317	-1.80001	10.989	FDPS;IDI1;SQLE;EBP;NSDHL;MVK;DHCR24;MVD;DHCR7;HMGCR;FDFT1;TM7SF2
Enrichr	KEGG_2015	terpenoid biosynthesis	4	6	0.00760059	0.608048	-0.660165	0.328433	FDPS;IDI1;SQLE;FDFT1
Enrichr	KEGG_2015	circadian rhythm	4	11	0.0349551	0.989473	-0.795993	0.00842367	PER2;PER1;PER3;CRY2
Enrichr	KEGG_2016	Terpenoid backbone biosynthesis_Homo sapiens_hsa00900	10	22	0.000111309	0.0313892	-1.81141	6.2698	FDPS;IDI1;MVK;HMGCS1;FNTA;PDSS2;MVD;HMGCR;ACAT2;ACAT1
Enrichr	KEGG_2016	Steroid biosynthesis_Homo sapiens_hsa00100	9	20	0.000260962	0.0367956	-1.4028	4.63257	SQLE;NSDHL;EBP;FAXDC2;DHCR24;MSMO1;DHCR7;TM7SF2;FDFT1
Enrichr	KEGG_2016	Malaria_Homo sapiens_hsa05144	13	49	0.00088707	0.0833845	-1.8699	4.64538	GYPA;VCAM1;TGFB3;HBB;HBA2;HBA1;THBS2;IL6;IL1B;PECAM1;IL12A;CD36;TLR2
Enrichr	KEGG_2016	PI3K-Akt signaling pathway_Homo sapiens_hsa04151	44	341	0.00717421	0.383607	-1.98926	1.90598	ITGB1;CDKN1A;CRTC2;FLT1;LPAR1;PIK3R1;LPAR4;BRCA1;IL2RG;THBS2;FGF2;IGF1R;VTN;GNGT2;CCND1;KDR;EIF4EBP1;IL6R;PDGFRB;HSP90AA1;SYK;INSR;OSM;GNG12;GNG11;COL1A1;FGF17;RBL2;NR4A1;IL6;COL1A2;COL4A2;COL4A1;COL6A1;DDIT4;MTCP1;COL4A5;COL9A3;TEK;ITGA5;SGK1;PIK3AP1;SGK2;TLR2
Enrichr	KEGG_2016	Protein digestion and absorption_Homo sapiens_hsa04974	16	90	0.00837271	0.383607	-1.60018	1.5332	COL15A1;COL22A1;ELN;COL12A1;SLC3A2;SLC16A10;COL1A1;COL3A1;COL1A2;COL4A2;COL4A1;MEP1A;COL5A3;COL6A1;COL4A5;COL9A3
Enrichr	KEGG_2016	Amoebiasis_Homo sapiens_hsa05146	17	100	0.00975384	0.383607	-1.73387	1.66129	TGFB3;HSPB1;SERPINB9;PIK3R1;COL1A1;GNA14;IL6;COL3A1;COL1A2;MUC2;COL4A2;COL4A1;IL1B;COL4A5;IL12A;RAB7B;TLR2
Enrichr	KEGG_2016	Ether lipid metabolism_Homo sapiens_hsa00565	10	45	0.00975594	0.383607	-1.50763	1.44452	UGT8;GAL3ST1;PLA2G4E;LPCAT1;ENPP2;PLA2G3;PLD4;PLD1;ENPP6;PLB1
Enrichr	KEGG_2016	NF-kappa B signaling pathway_Homo sapiens_hsa04064	16	93	0.0108825	0.383607	-1.56814	1.5025	VCAM1;SYK;GADD45B;TRADD;IRAK4;NFKBIA;CXCL12;IL1B;LTA;BTK;ATM;TAB2;LTBR;PLCG1;CCL19;LAT
Enrichr	KEGG_2016	HIF-1 signaling pathway_Homo sapiens_hsa04066	16	103	0.023722	0.743289	-1.62816	0.483027	CDKN1A;FLT1;IFNGR1;INSR;SLC2A1;CYBB;PIK3R1;IGF1R;IL6;EIF4EBP1;TEK;PLCG1;LTBR;VHL;IL6R;PDK1
Enrichr	KEGG_2016	HTLV-I infection_Homo sapiens_hsa05166	32	258	0.0313	0.764148	-1.71818	0.462179	CDKN1A;CRTC2;CRTC3;TRRAP;SLC2A1;BUB1B;FZD10;PIK3R1;IL2RG;ETS1;CDC20;CCND1;CHEK2;TP53INP1;DVL2;PDGFRB;FDPS;VCAM1;FZD4;IL15;TGFB3;FZD9;RRAS2;WNT16;NFKBIA;IL6;CANX;LTA;ATM;CALR;LTBR;MAD2L1
Enrichr	KEGG_2016	Leishmaniasis_Homo sapiens_hsa05140	12	73	0.0333626	0.764148	-1.54517	0.415641	NFKBIA;ITGB1;MARCKSL1;TGFB3;IFNGR1;IL1B;TAB2;IL12A;IRAK4;FCGR1A;TLR2;NFKBIB
Enrichr	KEGG_2016	Phagosome_Homo sapiens_hsa04145	21	154	0.0337179	0.764148	-1.44253	0.38803	ITGB1;COLEC12;ATP6V0E1;CYBB;THBS2;MRC2;SEC61A1;TUBB2B;TUBA1A;LAMP1;TUBB3;CANX;PIK3C3;ITGA5;CALR;CD36;RAB7B;FCGR1A;ATP6V1E2;ATP6V1B1;TLR2
Enrichr	KEGG_2016	Proteoglycans in cancer_Homo sapiens_hsa05205	26	203	0.0363216	0.764148	-1.70274	0.458025	ITGB1;CDKN1A;TWIST2;FZD10;PIK3R1;FGF2;IGF1R;VTN;CCND1;ERBB3;KDR;FLNB;PLCG1;FZD4;CAV2;MMP2;CAV1;RDX;FZD9;IGF2;RRAS2;PTPN11;WNT16;HCLS1;ITGA5;TLR2
Enrichr	KEGG_2016	AGE-RAGE signaling pathway in diabetic complications_Homo sapiens_hsa04933	15	101	0.0379364	0.764148	-1.69029	0.454677	VCAM1;TGFB3;MMP2;CYBB;PIK3R1;COL1A1;IL6;COL3A1;COL1A2;CCND1;COL4A2;COL4A1;IL1B;COL4A5;PLCG1
Enrichr	KEGG_2016	African trypanosomiasis_Homo sapiens_hsa05143	7	35	0.0436619	0.766475	-1.07009	0.284594	IL6;VCAM1;IL1B;HBB;HBA2;IL12A;HBA1
Enrichr	KEGG_2016	Glycerophospholipid metabolism_Homo sapiens_hsa00564	14	95	0.0461207	0.766475	-1.31522	0.349786	PCYT2;PLA2G4E;LPCAT1;PLD4;PLA2G3;TAZ;PLD1;CRLS1;PLB1;ETNPPL;PHOSPHO1;GPD1;PEMT;CDIPT
Enrichr	KEGG_2016	FoxO signaling pathway_Homo sapiens_hsa04068	18	133	0.0494726	0.766475	-1.41963	0.377555	CDKN1A;GADD45B;TGFB3;GADD45A;INSR;PIK3R1;GABARAP;KLF2;IGF1R;RBL2;IL6;CCND1;BCL6;S1PR1;TNFSF10;ATM;SGK1;SGK2
Enrichr	Panther_2015	Cholesterol biosynthesis	14	22	2.09e-06	0.000171595	-1.40603	12.1908	FDPS;IDI1;MVK;HMGCS1;DHCR24;MSMO1;HMGCR;TM7SF2;SQLE;EBP;NSDHL;MVD;DHCR7;FDFT1
Enrichr	Panther_2015	Opioid proenkephalin pathway	6	16	0.0146945	0.289113	-1.59521	1.97956	OPRD1;VAMP8;GNAI3;VAMP1;STX3;SNAP29
Enrichr	Panther_2015	Opioid proopiomelanocortin pathway	6	16	0.0146945	0.289113	-1.49102	1.85027	OPRD1;VAMP8;GNAI3;VAMP1;STX3;SNAP29
Enrichr	Panther_2015	Purine metabolism	9	33	0.0156936	0.289113	-1.00584	1.24819	ADAL;DGUOK;ATIC;PNP;NT5C1A;PPAT;NT5C2;PFAS;XDH
Enrichr	Panther_2015	Circadian clock system	4	8	0.0221181	0.289113	1.14938	-1.42631	PER2;PER1;PER3;CRY2
Enrichr	Panther_2015	5HT3 type receptor mediated signaling pathway	5	13	0.0236427	0.289113	-0.00345969	0.00429326	VAMP8;VAMP1;STX3;SNAP29;SLC18A2
Enrichr	Panther_2015	Cortocotropin releasing factor receptor signaling pathway	8	30	0.0246804	0.289113	-0.7174	0.89025	VAMP8;GNA14;GNGT2;CRH;VAMP1;STX3;GNG12;SNAP29
Enrichr	Panther_2015	5HT4 type receptor mediated signaling pathway	5	16	0.0443311	0.442234	0.0684207	-0.0558255	VAMP8;VAMP1;STX3;SNAP29;SLC18A2
Enrichr	Panther_2015	Beta3 adrenergic receptor signaling pathway	4	11	0.0485379	0.442234	1.13289	-0.924343	VAMP8;VAMP1;STX3;SNAP29
Enrichr	Panther_2016	Cholesterol biosynthesis_Homo sapiens_P00014	7	11	0.000566813	0.0487459	-1.10087	3.32588	SQLE;FDPS;MVK;HMGCS1;MVD;HMGCR;FDFT1
Enrichr	Panther_2016	Opioid proenkephalin pathway_Homo sapiens_P05915	6	18	0.0164081	0.293524	-1.68197	2.06174	OPRD1;VAMP8;GNAI3;VAMP1;STX3;SNAP29
Enrichr	Panther_2016	Opioid proopiomelanocortin pathway_Homo sapiens_P05917	6	18	0.0164081	0.293524	-1.46979	1.80166	OPRD1;VAMP8;GNAI3;VAMP1;STX3;SNAP29
Enrichr	Panther_2016	Cortocotropin releasing factor receptor signaling pathway_Homo sapiens_P04380	8	30	0.0168109	0.293524	-1.19801	1.46851	VAMP8;GNA14;GNGT2;CRH;VAMP1;STX3;GNG12;SNAP29
Enrichr	Panther_2016	Circadian clock system_Homo sapiens_P00015	4	8	0.0174557	0.293524	0.676065	-0.828717	PER2;PER1;PER3;CRY2
Enrichr	Panther_2016	Integrin signalling pathway_Homo sapiens_P00034	24	156	0.0270215	0.293524	-1.30349	1.59782	ITGB1;COL15A1;CAV1;ARPC1B;COL12A1;PIK3R1;PARVB;RHOC;COL1A1;COL3A1;COL1A2;RAP1A;COL4A2;COL4A1;COL5A3;COL6A1;ITGBL1;COL4A5;COL9A3;FLNB;PIK3C3;FYN;ITGA5;LIMS2
Enrichr	Panther_2016	Beta1 adrenergic receptor signaling pathway_Homo sapiens_P04377	7	28	0.0322266	0.293524	-0.7861	0.963597	VAMP8;RYR1;VAMP1;CACNA1D;STX3;CACNA1F;SNAP29
Enrichr	Panther_2016	Beta2 adrenergic receptor signaling pathway_Homo sapiens_P04378	7	28	0.0322266	0.293524	-0.628349	0.770226	VAMP8;RYR1;VAMP1;CACNA1D;STX3;CACNA1F;SNAP29
Enrichr	Panther_2016	5HT4 type receptor mediated signaling pathway_Homo sapiens_P04376	5	16	0.0341307	0.293524	0.264212	-0.32387	VAMP8;VAMP1;STX3;SNAP29;SLC18A2
Enrichr	Panther_2016	5HT3 type receptor mediated signaling pathway_Homo sapiens_P04375	5	16	0.0341307	0.293524	0.600183	-0.735701	VAMP8;VAMP1;STX3;SNAP29;SLC18A2
Enrichr	Panther_2016	Beta3 adrenergic receptor signaling pathway_Homo sapiens_P04379	4	11	0.0389051	0.304167	1.33854	-1.59311	VAMP8;VAMP1;STX3;SNAP29
Enrichr	Panther_2016	Opioid prodynorphin pathway_Homo sapiens_P05916	5	18	0.0487749	0.331415	0.427196	-0.471789	VAMP8;GNAI3;VAMP1;STX3;SNAP29
Enrichr	Reactome_2015	Activation of gene expression by SREBF (SREBP)	14	40	0.00012321	0.138858	-2.07392	4.09456	NCOA1;FDPS;IDI1;MVK;HMGCS1;ELOVL6;HMGCR;ACACB;TM7SF2;SQLE;MVD;DHCR7;PPARA;FDFT1
Enrichr	Reactome_2015	Regulation of cholesterol biosynthesis by SREBP (SREBF)	14	53	0.00131437	0.636317	-2.0418	0.923014	NCOA1;FDPS;IDI1;MVK;HMGCS1;ELOVL6;HMGCR;ACACB;TM7SF2;SQLE;MVD;DHCR7;PPARA;FDFT1
Enrichr	Reactome_2015	Collagen biosynthesis and modifying enzymes	15	64	0.00246389	0.636317	-2.05614	0.929496	COL15A1;COL22A1;COL12A1;COL19A1;COL1A1;COL3A1;COL1A2;COL4A2;COL4A1;COL5A3;COL6A1;SERPINH1;COL4A5;COL9A3;P4HB
Enrichr	Reactome_2015	Extracellular matrix organization	41	266	0.00246985	0.636317	-2.10869	0.953253	ITGB1;COL15A1;ELN;COL12A1;ICAM2;DMP1;NID1;FGF2;NID2;COL19A1;LOXL1;ADAMTS4;VTN;EFEMP1;CDH1;BSG;KDR;SERPINH1;VCAM1;TGFB3;COL22A1;MMP2;COL1A1;ADAM17;COL3A1;MMP14;COL1A2;COL4A2;LOX;COL4A1;MMP15;COL5A3;COL6A1;PECAM1;COL4A5;ADAM8;COL9A3;ITGA5;P4HB;MATN4;PLEC
Enrichr	Reactome_2015	Collagen formation	18	86	0.00282306	0.636317	-2.01738	0.911975	COL15A1;COL22A1;COL12A1;COL19A1;LOXL1;COL1A1;COL3A1;COL1A2;COL4A2;LOX;COL4A1;COL5A3;COL6A1;SERPINH1;COL4A5;COL9A3;P4HB;PLEC
Enrichr	Reactome_2015	Scavenging by Class A Receptors	7	19	0.0049952	0.885736	-1.93622	0.234933	COL1A1;COLEC12;COL3A1;COL1A2;COL4A2;COL4A1;CALR
Enrichr	Reactome_2015	Basigin interactions	8	25	0.00550147	0.885736	-1.9219	0.233196	ITGB1;MAG;SLC7A6;SLC16A1;CAV1;BSG;SLC3A2;SLC16A3
Enrichr	Reactome_2015	Assembly of collagen fibrils and other multimeric structures	12	54	0.00917859	0.999765	-1.97034	0.000462598	COL1A1;COL15A1;COL3A1;COL1A2;COL4A2;LOX;COL4A1;COL5A3;COL6A1;COL4A5;LOXL1;PLEC
Enrichr	Reactome_2015	Cell surface interactions at the vascular wall	18	99	0.00995892	0.999765	-1.89174	0.000444143	ITGB1;SLC16A1;CAV1;PTPN11;SLC3A2;PIK3R1;MERTK;MAG;SLC7A6;PROC;BSG;PECAM1;FYN;ITGA5;PLCG1;TEK;SLC16A3;CD244
Enrichr	Reactome_2015	Bile salt and organic anion SLC transporters	5	12	0.0116286	0.999765	-1.51988	0.000356838	SLC10A6;SLC13A3;SLC16A1;SLC47A1;SLC16A3
Enrichr	Reactome_2015	Toll Like Receptor TLR1:TLR2 Cascade	17	95	0.0137022	0.999765	-2.03488	0.00047775	IRAK3;NOD1;PTPN11;IRAK4;NOD2;TYK2;S100B;NFKBIA;IL6;MAPK7;UBC;BTK;TAB2;CD36;IL6R;NFKBIB;TLR2
Enrichr	Reactome_2015	MyD88:Mal cascade initiated on plasma membrane	17	95	0.0137022	0.999765	-2.00733	0.000471281	IRAK3;NOD1;PTPN11;IRAK4;NOD2;TYK2;S100B;NFKBIA;IL6;MAPK7;UBC;BTK;TAB2;CD36;IL6R;NFKBIB;TLR2
Enrichr	Reactome_2015	Toll Like Receptor TLR6:TLR2 Cascade	17	95	0.0137022	0.999765	-2.00724	0.000471261	IRAK3;NOD1;PTPN11;IRAK4;NOD2;TYK2;S100B;NFKBIA;IL6;MAPK7;UBC;BTK;TAB2;CD36;IL6R;NFKBIB;TLR2
Enrichr	Reactome_2015	Toll Like Receptor 2 (TLR2) Cascade	17	95	0.0137022	0.999765	-1.97928	0.000464697	IRAK3;NOD1;PTPN11;IRAK4;NOD2;TYK2;S100B;NFKBIA;IL6;MAPK7;UBC;BTK;TAB2;CD36;IL6R;NFKBIB;TLR2
Enrichr	Reactome_2015	SHC-related events triggered by IGF1R	7	25	0.0163435	0.999765	-2.05057	0.000481434	IL6;SHC2;IGF2;PTPN11;TYK2;IL6R;IGF1R
Enrichr	Reactome_2015	SLC-mediated transmembrane transport	36	258	0.0168098	0.999765	-2.00525	0.000470794	SLC35B2;SLC44A4;SLC47A1;SLC35D1;SLC2A1;SLC40A1;SLC2A2;SLC1A4;SLC3A2;SLC4A1;SLC4A2;SLC6A20;SLC1A7;SLC5A4;SLC5A5;NUP85;LCN12;SLC15A3;SLC38A3;SLC16A3;SLC39A1;SLC18A2;SLC10A6;SLC13A3;SLC16A1;SLC30A3;SLC2A12;SLC6A13;SLC16A10;SLC9A2;SLCO1C1;SLC7A6;NUP35;SLC25A10;SLC22A8;SLC28A2
Enrichr	Reactome_2015	O-glycosylation of TSR domain-containing proteins	9	39	0.018685	0.999765	-1.74759	0.0004103	ADAMTS4;SPON2;ADAMTSL4;ADAMTS12;THBS2;THSD1;ADAMTS10;ADAMTS6;ADAMTS20
Enrichr	Reactome_2015	ERK2 activation	4	9	0.0201824	0.999765	-1.06002	0.000248871	IL6;PTPN11;TYK2;IL6R
Enrichr	Reactome_2015	Amino acid and oligopeptide SLC transporters	10	49	0.0263687	0.999765	-1.82654	0.000428836	SLC7A6;SLC16A10;SLC1A4;SLC25A10;SLC3A2;SLC15A3;SLC38A3;SLC6A20;SLC1A7;SLC5A5
Enrichr	Reactome_2015	ERK1 activation	4	10	0.0263899	0.999765	-1.1725	0.000275281	IL6;PTPN11;TYK2;IL6R
Enrichr	Reactome_2015	Purine catabolism	4	10	0.0263899	0.999765	-0.854689	0.000200664	PNP;NT5C1A;NT5C2;XDH
Enrichr	Reactome_2015	Transport of glucose and other sugars, bile salts and organic acids, metal ions and amine compounds	16	96	0.0278177	0.999765	-1.74338	0.000409312	SLC10A6;SLC13A3;SLC16A1;SLC44A4;SLC47A1;SLC30A3;SLC2A12;SLC40A1;SLC6A13;SLC2A2;SLC6A20;SLC5A4;SLC22A8;SLC16A3;SLC39A1;SLC18A2
Enrichr	Reactome_2015	Glycerophospholipid biosynthesis	15	88	0.0278872	0.999765	-1.73193	0.000406624	PCYT2;SLC44A4;PLA2G4E;LPCAT1;PLA2G3;PLD4;PLD1;TAZ;CRLS1;PLB1;PHOSPHO1;GPD1;PEMT;CDIPT;PNPLA2
Enrichr	Reactome_2015	Cell-extracellular matrix interactions	5	16	0.028793	0.999765	-1.27418	0.000299152	ITGB1;PARVB;RSU1;LIMS2;ARHGEF6
Enrichr	Reactome_2015	Phospholipid metabolism	21	138	0.0289636	0.999765	-1.75831	0.000412818	PI4K2B;MTMR2;PCYT2;SLC44A4;PLA2G4E;INPPL1;LPCAT1;PLA2G3;PLD4;PIK3R1;PLD1;TAZ;CRLS1;PLB1;MTMR7;PHOSPHO1;GPD1;PEMT;PIK3C3;CDIPT;PNPLA2
Enrichr	Reactome_2015	Activated TLR4 signalling	18	114	0.0311656	0.999765	-1.9144	0.000449464	IRAK3;NOD1;PTPN11;IRAK4;NOD2;TYK2;S100B;NFKBIA;IL6;MAPK7;UBC;BTK;SARM1;TAB2;CD36;IL6R;NFKBIB;TLR2
Enrichr	Reactome_2015	Integrin cell surface interactions	12	66	0.0318652	0.999765	-1.70063	0.000399275	ITGB1;VTN;VCAM1;COL4A2;CDH1;COL4A1;BSG;ICAM2;KDR;PECAM1;COL9A3;ITGA5
Enrichr	Reactome_2015	Toll Like Receptor 4 (TLR4) Cascade	19	123	0.0325135	0.999765	-1.91289	0.000449108	CD180;IRAK3;NOD1;PTPN11;IRAK4;NOD2;TYK2;S100B;NFKBIA;IL6;MAPK7;UBC;BTK;SARM1;TAB2;CD36;IL6R;NFKBIB;TLR2
Enrichr	Reactome_2015	Sulfur amino acid metabolism	6	23	0.0329766	0.999765	-1.4605	0.000342897	GCLC;MTAP;CTH;SLC25A10;CDO1;ENOPH1
Enrichr	Reactome_2015	Interleukin-6 signaling	4	11	0.0336186	0.999765	-0.760799	0.000178621	IL6;PTPN11;TYK2;IL6R
Enrichr	Reactome_2015	Signalling to ERKs	9	44	0.0338216	0.999765	-1.76487	0.000414357	IL6;RALA;SHC2;RAP1A;PTPN11;PLCG1;TYK2;IL6R;RALGDS
Enrichr	Reactome_2015	Lipoprotein metabolism	7	30	0.0345636	0.999765	-1.51638	0.000356016	CUBN;AMN;LPL;P4HB;APOA5;LDLR;ABCG1
Enrichr	Reactome_2015	Collagen degradation	8	38	0.0389194	0.999765	-1.66099	0.000389968	ADAM17;COL15A1;MMP14;MMP15;MMP2;COL12A1;COL9A3;COL19A1
Enrichr	Reactome_2015	ERK activation	4	12	0.0418862	0.999765	-0.900979	0.000211532	IL6;PTPN11;TYK2;IL6R
Enrichr	Reactome_2015	PECAM1 interactions	4	12	0.0418862	0.999765	-0.659168	0.00015476	PECAM1;FYN;PTPN11;PLCG1
Enrichr	Reactome_2015	Peptide ligand-binding receptors	26	189	0.0435428	0.999765	-1.77313	0.000416296	CX3CR1;OPRD1;GRP;FPR1;CXCR4;GRPR;NTS;HEBP1;EDNRA;PROKR2;CCL7;NPW;PROK2;TAC3;CCL19;INSL3;NTSR2;EDN3;CCK;GPR37L1;CXCL12;CCKBR;APLNR;NMUR2;ACKR2;AGTR2
Enrichr	Reactome_2015	SHC-related events	6	25	0.0442581	0.999765	-1.63778	0.000384519	IL6;SHC2;INSR;PTPN11;TYK2;IL6R
Enrichr	Reactome_2015	Frs2-mediated activation	6	25	0.0442581	0.999765	-1.58482	0.000372086	IL6;RAP1A;PTPN11;PLCG1;TYK2;IL6R
Enrichr	Reactome_2015	Fatty acid, triacylglycerol, and ketone body metabolism	25	181	0.0454705	0.999765	-1.73004	0.00040618	SLC25A1;PEX11A;FHL2;LPCAT1;HMGCR;HSD17B12;ACACB;MED15;ACAT1;CTGF;MED11;CD36;TEAD2;FDFT1;TEAD3;NCOA1;ELOVL1;HMGCS1;NCOA3;ACSL5;ELOVL6;MED27;APOA5;GPD1;PPARA
Enrichr	Reactome_2015	Nectin/Necl trans heterodimerization	3	7	0.0472316	0.999765	0.856111	-0.000200998	PVRL4;PVR;PVRL2
Enrichr	Reactome_2016	Cholesterol biosynthesis_Homo sapiens_R-HSA-191273	14	23	2.41e-07	0.000296898	-1.99937	16.2391	FDPS;IDI1;MVK;HMGCS1;MSMO1;DHCR24;HMGCR;TM7SF2;SQLE;NSDHL;EBP;MVD;DHCR7;FDFT1
Enrichr	Reactome_2016	Metabolism of lipids and lipoproteins_Homo sapiens_R-HSA-556833	88	659	2.04e-05	0.0126071	-2.22239	9.71961	SLC25A1;GLTP;PI4K2B;SLC44A4;HEXA;LPCAT1;FHL2;INPPL1;MSMO1;TAZ;MED15;PLB1;CTGF;TM7SF2;MED11;NSDHL;SMPD4;SMPD1;CD36;ENPP6;TEAD2;TEAD3;NCOA1;CUBN;ELOVL1;AMN;PCYT2;STARD6;HMGCS1;SPHK2;PLA2G4E;NCOA3;ACSL5;ELOVL6;MED27;APOA5;MED28;CH25H;PHOSPHO1;CYP2U1;GPD1;PIK3C3;MVD;PPARA;ABCG1;PNLIP;CERS2;IDI1;MTMR2;MVK;ABHD4;PEX11A;ALOX15;PLA2G3;LPL;PLD4;HSD17B12;PIK3R1;HMGCR;PLD1;ACACB;MTMR7;ACAT1;HSD11B2;UGT8;EBP…
Enrichr	Reactome_2016	Activation of gene expression by SREBF (SREBP)_Homo sapiens_R-HSA-2426168	14	42	5.82e-05	0.0223842	-1.96224	7.45535	NCOA1;FDPS;IDI1;MVK;HMGCS1;ELOVL6;HMGCR;ACACB;TM7SF2;SQLE;MVD;DHCR7;PPARA;FDFT1
Enrichr	Reactome_2016	Extracellular matrix organization_Homo sapiens_R-HSA-1474244	45	283	8.14e-05	0.0223842	-2.08758	7.93154	ITGB1;COL15A1;ELN;COL12A1;ICAM2;DMP1;NID1;FGF2;NID2;COL19A1;LOXL1;ADAMTS4;VTN;EFEMP1;CAPN6;CDH1;BSG;KDR;SERPINH1;VCAM1;TGFB3;COL22A1;MMP2;COL1A1;CAPN13;MMP14;COL3A1;ADAM17;COL1A2;P4HA1;COL4A2;LOX;MMP15;P4HA2;COL4A1;COL5A3;COL6A1;PECAM1;COL4A5;COL9A3;ADAM8;ITGA5;P4HB;MATN4;PLEC
Enrichr	Reactome_2016	Collagen biosynthesis and modifying enzymes_Homo sapiens_R-HSA-1650814	17	63	9.07e-05	0.0223842	-1.98149	7.52849	COL15A1;COL22A1;COL12A1;COL19A1;COL1A1;COL3A1;COL1A2;P4HA1;COL4A2;P4HA2;COL4A1;COL5A3;COL6A1;SERPINH1;COL4A5;COL9A3;P4HB
Enrichr	Reactome_2016	Collagen formation_Homo sapiens_R-HSA-1474290	20	85	0.000114527	0.0235544	-1.98258	7.43159	COL15A1;COL22A1;COL12A1;LOXL1;COL19A1;COL1A1;COL3A1;COL1A2;P4HA1;LOX;COL4A2;P4HA2;COL4A1;COL5A3;COL6A1;SERPINH1;COL4A5;COL9A3;P4HB;PLEC
Enrichr	Reactome_2016	Metabolism_Homo sapiens_R-HSA-1430728	198	1908	0.000469654	0.0827934	-2.19599	5.4711	GLTP;PI4K2B;SLC35B2;SLC23A1;SLC4A1;ACSM4;NUBP2;NSDHL;PNP;PPAT;BSG;PSMD3;PDK4;CHAC1;RPL39;XYLB;PDK1;GAMT;CUBN;STARD6;RPL21;ACSL5;CH25H;MTAP;CYP2U1;HPD;MTMR2;SLC35D1;PEX11A;MGST1;PLA2G3;PIK3R1;SLC5A4;MTMR7;SLC5A5;SULT1A1;INPP5B;HSD11B2;UGT8;DGUOK;HLCS;NUP85;SLC19A3;PLCG1;FDFT1;GNG12;GNG11;ACER2;CYP26A1;SQLE;RPS25;FA2H;TH;NOSTRIN;PEMT;MOCS3;SLC44A4;HEXA;LPCAT1;HBB;MED15;PFAS;THTPA;MED11;ATIC;SMPD4;G…
Enrichr	Reactome_2016	Regulation of cholesterol biosynthesis by SREBP (SREBF)_Homo sapiens_R-HSA-1655829	14	55	0.000611834	0.0943754	-1.9143	4.51865	NCOA1;IDI1;FDPS;MVK;HMGCS1;ELOVL6;HMGCR;ACACB;TM7SF2;SQLE;MVD;DHCR7;PPARA;FDFT1
Enrichr	Reactome_2016	SLC-mediated transmembrane transport_Homo sapiens_R-HSA-425407	38	268	0.00194322	0.266437	-1.9753	2.61256	SLC35B2;SLC44A4;SLC47A1;SLC35D1;SLC2A1;SLC40A1;SLC2A2;SLC1A4;SLC3A2;SLC4A1;SLC4A2;SLC6A20;SLC1A7;SLC5A4;SLC5A5;NUP85;LCN12;BSG;SLC15A3;SLC38A3;SLC39A1;SLC16A3;SLC18A2;SLC10A6;SLC13A3;SLC16A1;SLC30A3;SLC2A12;SLC6A13;CTNS;SLC16A10;SLC9A2;SLCO1C1;SLC7A6;NUP35;SLC25A10;SLC22A8;SLC28A2
Enrichr	Reactome_2016	Scavenging by Class A Receptors_Homo sapiens_R-HSA-3000480	7	19	0.0026966	0.307857	-2.05161	2.41705	COLEC12;COL1A1;COL3A1;COL1A2;COL4A2;COL4A1;CALR
Enrichr	Reactome_2016	Basigin interactions_Homo sapiens_R-HSA-210991	8	25	0.00280134	0.307857	-1.92532	2.26826	ITGB1;SLC7A6;MAG;SLC16A1;CAV1;BSG;SLC3A2;SLC16A3
Enrichr	Reactome_2016	Bile salt and organic anion SLC transporters_Homo sapiens_R-HSA-425471	6	14	0.00299374	0.307857	-1.49047	1.75596	SLC10A6;SLC13A3;SLC47A1;SLC16A1;BSG;SLC16A3
Enrichr	Reactome_2016	Assembly of collagen fibrils and other multimeric structures_Homo sapiens_R-HSA-2022090	12	54	0.00387655	0.322526	-1.89658	2.14611	COL1A1;COL3A1;COL15A1;COL1A2;LOX;COL4A2;COL4A1;COL5A3;COL6A1;COL4A5;LOXL1;PLEC
Enrichr	Reactome_2016	Transport of glucose and other sugars, bile salts and organic acids, metal ions and amine compounds_Homo sapiens_R-HSA-425366	18	101	0.00392049	0.322526	-1.84687	2.08987	SLC10A6;SLC13A3;SLC16A1;SLC44A4;SLC47A1;SLC30A3;SLC2A12;SLC6A13;SLC2A1;SLC40A1;SLC2A2;SLC6A20;SLC5A4;BSG;SLC22A8;SLC39A1;SLC16A3;SLC18A2
Enrichr	Reactome_2016	Cell surface interactions at the vascular wall_Homo sapiens_R-HSA-202733	18	101	0.00392049	0.322526	-1.83852	2.08042	ITGB1;SLC16A1;CAV1;PTPN11;SLC3A2;PIK3R1;MERTK;MAG;SLC7A6;PROC;BSG;PECAM1;FYN;TEK;PLCG1;ITGA5;SLC16A3;CD244
Enrichr	Reactome_2016	Purine metabolism_Homo sapiens_R-HSA-73847	9	34	0.00452586	0.349057	-1.78771	1.8816	ADAL;DGUOK;PNP;ATIC;NT5C1A;PPAT;NT5C2;PFAS;XDH
Enrichr	Reactome_2016	Defective B3GALTL causes Peters-plus syndrome (PpS)_Homo sapiens_R-HSA-5083635	9	37	0.00720125	0.500738	-1.87533	1.29712	ADAMTS4;SPON2;ADAMTSL4;ADAMTS12;THBS2;THSD1;ADAMTS10;ADAMTS6;ADAMTS20
Enrichr	Reactome_2016	Phospholipid metabolism_Homo sapiens_R-HSA-1483257	24	161	0.00730411	0.500738	-1.82332	1.26114	PI4K2B;MTMR2;PCYT2;SLC44A4;ABHD4;PLA2G4E;INPPL1;LPCAT1;PLA2G3;PLD4;PIK3R1;TAZ;PLD1;CRLS1;PLB1;ETNPPL;MTMR7;PHOSPHO1;GPD1;PEMT;PIK3C3;CDIPT;ENPP6;PNPLA2
Enrichr	Reactome_2016	O-glycosylation of TSR domain-containing proteins_Homo sapiens_R-HSA-5173214	9	38	0.00831901	0.540257	-1.81744	1.11902	ADAMTS4;SPON2;ADAMTSL4;ADAMTS12;THBS2;THSD1;ADAMTS10;ADAMTS6;ADAMTS20
Enrichr	Reactome_2016	Glycerophospholipid biosynthesis_Homo sapiens_R-HSA-1483206	17	102	0.00884575	0.540257	-1.736	1.06888	PCYT2;SLC44A4;ABHD4;PLA2G4E;LPCAT1;PLA2G3;PLD4;TAZ;PLD1;CRLS1;PLB1;ETNPPL;PHOSPHO1;GPD1;PEMT;CDIPT;PNPLA2
Enrichr	Reactome_2016	Peptide ligand-binding receptors_Homo sapiens_R-HSA-375276	27	193	0.00960277	0.540257	-1.81683	1.11864	OPRD1;CX3CR1;GRP;FPR1;CXCR4;GRPR;NTS;HEBP1;PROKR2;EDNRA;NPW;CCL7;PROK2;TAC3;CCL19;INSL3;NTSR2;EDN3;CCK;GPR37L1;KEL;CXCL12;CCKBR;APLNR;NMUR2;ACKR2;AGTR2
Enrichr	Reactome_2016	Transmembrane transport of small molecules_Homo sapiens_R-HSA-382551	67	594	0.0096318	0.540257	-1.96388	1.20919	RYR1;SLC35B2;SLC44A4;SLC2A1;SLC40A1;SLC2A2;AQP4;SLC4A1;AQP5;SLC4A2;ABCA12;NIPAL4;GNGT2;BSG;SLC39A1;SLC16A3;ATP6V1E2;SLC18A2;SLC13A3;ATP6V0E1;SLC30A3;ABCC8;TRPC1;TSC22D3;SLC2A12;SLC6A13;ABCC9;SLC9B1;SLC9B2;TRDN;SLC9A2;SLCO1C1;SLC7A6;SLC25A10;SGK1;SGK2;ABCG1;ATP6V1B1;ABCG2;TTYH3;SLC47A1;SLC35D1;ATP10B;SLC1A4;SLC3A2;SLC6A20;SLC1A7;SLC5A4;SLC5A5;NUP85;LCN12;UBC;SLC15A3;SLC38A3;ATP9B;SLC10A6;SLC16A1;C…
Enrichr	Reactome_2016	Amino acid and oligopeptide SLC transporters_Homo sapiens_R-HSA-425374	10	49	0.0131591	0.706016	-1.78218	0.620409	SLC7A6;SLC1A4;SLC3A2;SLC16A10;SLC25A10;SLC15A3;SLC6A20;SLC38A3;SLC1A7;SLC5A5
Enrichr	Reactome_2016	MAPK1 (ERK2) activation_Homo sapiens_R-HSA-112411	4	9	0.013878	0.713558	-0.785	0.26493	IL6;PTPN11;TYK2;IL6R
Enrichr	Reactome_2016	Integrin cell surface interactions_Homo sapiens_R-HSA-216083	12	67	0.0162771	0.803437	-1.75814	0.384781	ITGB1;VTN;VCAM1;COL4A2;CDH1;COL4A1;BSG;PECAM1;KDR;ICAM2;COL9A3;ITGA5
Enrichr	Reactome_2016	MAPK3 (ERK1) activation_Homo sapiens_R-HSA-110056	4	10	0.0182759	0.806673	-0.836057	0.179616	IL6;PTPN11;TYK2;IL6R
Enrichr	Reactome_2016	Purine catabolism_Homo sapiens_R-HSA-74259	4	10	0.0182759	0.806673	-0.725069	0.155772	PNP;NT5C1A;NT5C2;XDH
Enrichr	Reactome_2016	Cell-extracellular matrix interactions_Homo sapiens_R-HSA-446353	5	16	0.0187487	0.806673	-1.07303	0.230526	ITGB1;PARVB;RSU1;LIMS2;ARHGEF6
Enrichr	Reactome_2016	PPARA activates gene expression_Homo sapiens_R-HSA-1989781	17	113	0.0202379	0.806673	-1.84379	0.396115	NCOA1;HMGCS1;PEX11A;NCOA3;FHL2;HMGCR;MED27;APOA5;MED15;CTGF;MED28;MED11;CD36;PPARA;TEAD2;FDFT1;TEAD3
Enrichr	Reactome_2016	Interleukin-6 signaling_Homo sapiens_R-HSA-1059683	4	11	0.023447	0.806673	-0.833221	0.179007	IL6;PTPN11;TYK2;IL6R
Enrichr	Reactome_2016	IRAK4 deficiency (TLR2/4)_Homo sapiens_R-HSA-5603041	4	11	0.023447	0.806673	-0.727884	0.156376	BTK;IRAK4;CD36;TLR2
Enrichr	Reactome_2016	MyD88 deficiency (TLR2/4)_Homo sapiens_R-HSA-5602498	4	11	0.023447	0.806673	-0.693361	0.14896	BTK;IRAK4;CD36;TLR2
Enrichr	Reactome_2016	Diseases associated with the TLR signaling cascade_Homo sapiens_R-HSA-5602358	6	24	0.0238739	0.806673	-1.50617	0.32358	NFKBIA;BTK;IRAK4;CD36;NFKBIB;TLR2
Enrichr	Reactome_2016	Diseases of Immune System_Homo sapiens_R-HSA-5260271	6	24	0.0238739	0.806673	-1.4848	0.31899	NFKBIA;BTK;IRAK4;CD36;NFKBIB;TLR2
Enrichr	Reactome_2016	Collagen degradation_Homo sapiens_R-HSA-1442490	8	39	0.0246943	0.806673	-1.65808	0.356217	MMP14;ADAM17;COL15A1;MMP15;MMP2;COL12A1;COL9A3;COL19A1
Enrichr	Reactome_2016	Regulation of lipid metabolism by Peroxisome proliferator-activated receptor alpha (PPARalpha)_Homo sapiens_R-HSA-400206	17	116	0.0247497	0.806673	-1.81041	0.388944	NCOA1;HMGCS1;PEX11A;NCOA3;FHL2;HMGCR;MED27;APOA5;MED15;CTGF;MED28;MED11;CD36;PPARA;TEAD2;FDFT1;TEAD3
Enrichr	Reactome_2016	Hemostasis_Homo sapiens_R-HSA-109582	60	552	0.0259101	0.806673	-1.85935	0.399457	ITGB1;DOCK6;DOCK4;SERPINA1;PDE3B;HBB;KIF11;KIF19;GNGT2;BSG;CD36;FAM3C;SLC16A3;SRGN;SYK;SERPINB8;SLC7A6;MAG;RAD51C;PECAM1;ITGA5;PDE9A;GNAI3;AK3;ABHD6;SLC3A2;PIK3R1;TFPI;IL2RG;PHF21A;GNA14;RAP1A;PDPN;CDC37L1;FYN;PLCG1;NFE2;PTPN1;SLC16A1;CBX5;TGFB3;CAV1;IGF2;CABLES1;PTPN11;MERTK;GNG12;GNG11;EHD1;EHD2;WEE1;PROC;KIF18B;KIF26A;MAFF;CALU;CD9;TEK;CD244;LAT
Enrichr	Reactome_2016	Proton-coupled monocarboxylate transport_Homo sapiens_R-HSA-433692	3	6	0.0263898	0.806673	1.12704	-0.242129	SLC16A1;BSG;SLC16A3
Enrichr	Reactome_2016	GPCR ligand binding_Homo sapiens_R-HSA-500792	50	447	0.0264939	0.806673	-1.9522	0.419405	GLP1R;PTGDR2;FZD10;GRPR;HEBP1;EDNRA;GNGT2;FFAR4;PROK2;INSL3;CD97;CASR;EDN3;GPR37L1;WNT16;KEL;CCKBR;ADORA2B;CRH;APLNR;AGTR2;RGR;CX3CR1;OPRD1;GRP;FPR1;LPAR1;CXCR4;LPAR4;NTS;PROKR2;P2RY4;CCL7;NPW;S1PR1;S1PR3;TAC3;CCL19;TAS1R3;NTSR2;P2RY13;FZD4;HTR1F;FZD9;CCK;GNG12;GNG11;CXCL12;NMUR2;ACKR2
Enrichr	Reactome_2016	HDR through Homologous Recombination (HRR)_Homo sapiens_R-HSA-5685942	11	64	0.0265125	0.806673	-1.59055	0.341709	BARD1;RMI2;RAD51C;SLX4;UBC;ATM;BRCA1;POLK;RAD9B;POLH;RAD9A
Enrichr	Reactome_2016	Class A/1 (Rhodopsin-like receptors)_Homo sapiens_R-HSA-373076	38	323	0.0268019	0.806673	-1.82901	0.39294	OPRD1;CX3CR1;GRP;PTGDR2;LPAR1;FPR1;CXCR4;LPAR4;GRPR;NTS;HEBP1;PROKR2;EDNRA;NPW;P2RY4;CCL7;FFAR4;S1PR1;PROK2;S1PR3;TAC3;CCL19;INSL3;NTSR2;P2RY13;EDN3;HTR1F;CCK;GPR37L1;KEL;CXCL12;CCKBR;ADORA2B;APLNR;NMUR2;ACKR2;AGTR2;RGR
Enrichr	Reactome_2016	Sulfur amino acid metabolism_Homo sapiens_R-HSA-1614635	6	25	0.0277517	0.81537	-1.20318	0.245584	MTAP;GCLC;CTH;SLC25A10;CDO1;ENOPH1
Enrichr	Reactome_2016	PECAM1 interactions_Homo sapiens_R-HSA-210990	4	12	0.0294184	0.831441	-0.559099	0.103207	PECAM1;PTPN11;FYN;PLCG1
Enrichr	Reactome_2016	Binding and Uptake of Ligands by Scavenger Receptors_Homo sapiens_R-HSA-2173782	12	74	0.0299355	0.831441	-1.49215	0.275442	COL1A1;COLEC12;CD163;HSP90AA1;COL3A1;COL1A2;COL4A2;COL4A1;HBB;HBA1;CALR;CD36
Enrichr	Reactome_2016	O-linked glycosylation_Homo sapiens_R-HSA-5173105	16	110	0.0303948	0.831441	-1.64859	0.304321	SPON2;GALNT14;ST6GALNAC2;GALNT15;POMT1;ADAMTS12;THBS2;THSD1;ADAMTS10;ADAMTS20;ADAMTS4;MUC2;B3GNT7;ADAMTSL4;ADAMTS6;B4GALT5
Enrichr	Reactome_2016	Elastic fibre formation_Homo sapiens_R-HSA-1566948	8	41	0.0309938	0.831441	-1.38387	0.255456	ITGB1;VTN;EFEMP1;LOX;TGFB3;ELN;ITGA5;LOXL1
Enrichr	Reactome_2016	TAK1 activates NFkB by phosphorylation and activation of IKKs complex_Homo sapiens_R-HSA-445989	6	26	0.0320233	0.840782	-1.38155	0.239592	NFKBIA;TAB2;NOD1;NOD2;S100B;NFKBIB
Enrichr	Reactome_2016	Lipoprotein metabolism_Homo sapiens_R-HSA-174824	7	34	0.034068	0.875831	-1.35232	0.179293	CUBN;AMN;LPL;P4HB;APOA5;LDLR;ABCG1
Enrichr	Reactome_2016	Cell-Cell communication_Homo sapiens_R-HSA-1500931	18	131	0.0351389	0.878571	-1.63668	0.211883	ITGB1;KIRREL2;MAGI2;PTPN11;PIK3R1;PARVB;PVR;CLDN11;CDH5;CDH1;NCK2;FYN;PVRL4;RSU1;PVRL2;LIMS2;PLEC;ARHGEF6
Enrichr	Reactome_2016	Nectin/Necl trans heterodimerization_Homo sapiens_R-HSA-420597	3	7	0.0355985	0.878571	2.16694	-0.280529	PVRL4;PVR;PVRL2
Enrichr	Reactome_2016	Interleukin-6 family signaling_Homo sapiens_R-HSA-6783589	6	27	0.0367007	0.888012	-1.14007	0.135406	IL6;OSM;PTPN11;IL12A;TYK2;IL6R
Enrichr	Reactome_2016	Degradation of the extracellular matrix_Homo sapiens_R-HSA-1474228	15	106	0.0423811	0.983092	-1.55838	0.0265752	COL15A1;MMP2;COL12A1;NID1;COL19A1;CAPN13;ADAMTS4;MMP14;ADAM17;CAPN6;CDH1;MMP15;BSG;ADAM8;COL9A3
Enrichr	Reactome_2016	Regulation of IFNG signaling_Homo sapiens_R-HSA-877312	4	14	0.0438241	0.983092	-0.336521	0.0057387	PTPN1;IFNGR1;PTPN11;PIAS1
Enrichr	Reactome_2016	TP53 regulates transcription of several additional cell death genes whose specific roles in p53-dependent apoptosis remain uncertain_Homo sapiens_R-HSA-6803205	4	14	0.0438241	0.983092	-0.324822	0.00553919	BCL6;TP53BP2;CHM;RABGGTB
Enrichr	Reactome_2016	Regulation of cytoskeletal remodeling and cell spreading by IPP complex components_Homo sapiens_R-HSA-446388	3	8	0.0462317	0.983092	1.5602	-0.026606	RSU1;PARVB;ARHGEF6
Enrichr	Reactome_2016	Erythrocytes take up oxygen and release carbon dioxide_Homo sapiens_R-HSA-1247673	3	8	0.0462317	0.983092	1.89931	-0.032389	HBB;SLC4A1;HBA1
Enrichr	Reactome_2016	Diseases associated with O-glycosylation of proteins_Homo sapiens_R-HSA-3906995	10	62	0.0463261	0.983092	-1.34518	0.0229394	ADAMTS4;SPON2;MUC2;ADAMTSL4;ADAMTS12;THBS2;THSD1;ADAMTS10;ADAMTS6;ADAMTS20
Enrichr	Reactome_2016	Lipid digestion, mobilization, and transport_Homo sapiens_R-HSA-73923	11	71	0.046953	0.983092	-1.29202	0.0220329	CUBN;AMN;FABP5;CAV1;FABP7;LPL;P4HB;APOA5;LDLR;ABCG1;PNLIP
Enrichr	Reactome_2016	Regulation of insulin secretion_Homo sapiens_R-HSA-422356	12	80	0.0470036	0.983092	-1.43299	0.0244368	GLP1R;GNA14;MARCKS;GNGT2;RAP1A;ABCC8;SLC2A1;SLC2A2;CACNA1D;GNG12;CACNA1E;GNG11
Enrichr	Reactome_2016	Transport of inorganic cations/anions and amino acids/oligopeptides_Homo sapiens_R-HSA-425393	14	99	0.0489429	0.99904	-1.4204	0.00136477	CTNS;SLC1A4;SLC16A10;SLC3A2;SLC4A1;SLC4A2;SLC6A20;SLC1A7;SLC5A5;SLC9A2;SLC7A6;SLC25A10;SLC15A3;SLC38A3
Enrichr	WikiPathways_2015	Cholesterol Biosynthesis(Homo sapiens)	11	15	3.16e-06	0.000557099	-2.04428	15.3173	FDPS;IDI1;SQLE;NSDHL;MVK;HMGCS1;MSMO1;MVD;DHCR7;HMGCR;FDFT1
Enrichr	WikiPathways_2015	Cholesterol Biosynthesis(Mus musculus)	11	15	3.16e-06	0.000557099	-2.02572	15.1783	FDPS;IDI1;SQLE;NSDHL;MVK;HMGCS1;MSMO1;MVD;DHCR7;HMGCR;FDFT1
Enrichr	WikiPathways_2015	Senescence and Autophagy(Homo sapiens)	20	108	0.00464456	0.54651	-1.89266	1.14355	CDKN1A;CEBPB;KMT2A;TNFSF15;ATG13;ING1;GABARAP;IGF1R;COL1A1;VTN;COL3A1;IL6;MAP1LC3B;MMP14;MAP1LC3A;LAMP1;IL1B;PIK3C3;IL6R;SLC39A1
Enrichr	WikiPathways_2015	Diurnally Regulated Genes with Circadian Orthologs(Mus musculus)	11	48	0.00898663	0.735862	-1.8954	0.581341	PER2;IDI1;PER1;CEBPB;TUBB3;CRY2;KLF9;NCOA4;NR1D2;TAB2;HERPUD1
Enrichr	WikiPathways_2015	Diurnally Regulated Genes with Circadian Orthologs(Homo sapiens)	11	50	0.0115312	0.735862	-1.87611	0.575427	PER2;IDI1;PER1;CEBPB;TUBB3;CRY2;KLF9;NCOA4;NR1D2;TAB2;HERPUD1
Enrichr	WikiPathways_2015	Glial Cell Differentiation(Homo sapiens)	4	8	0.0140661	0.735862	-0.675718	0.207251	MAG;CNP;PLP1;MBP
Enrichr	WikiPathways_2015	Exercise-induced Circadian Regulation(Mus musculus)	11	52	0.0145922	0.735862	-1.80404	0.553321	PER2;IDI1;PER1;CEBPB;CRY2;KLF9;NCOA4;HIST1H2BH;NR1D2;TAB2;HERPUD1
Enrichr	WikiPathways_2015	Catalytic cycle of mammalian FMOs(Homo sapiens)	3	5	0.0238906	0.881316	0.448555	-0.0566702	FMO1;FMO2;FMO5
Enrichr	WikiPathways_2015	IL-6 signaling Pathway(Mus musculus)	16	97	0.0257693	0.881316	-1.81224	0.228958	NCOA1;CEBPB;HSP90AA1;INPPL1;HSPB1;PTPN11;PIK3R1;TYK2;IL6;ERBB3;BTK;EIF4EBP1;FYN;PLCG1;SGK1;IL6R
Enrichr	WikiPathways_2015	IL-1 Signaling Pathway(Mus musculus)	8	36	0.0278968	0.881316	-1.58946	0.200812	NFKBIA;IL1B;IRAK3;PTPN11;TAB2;IRAK4;PLCG1;NFKBIB
Enrichr	WikiPathways_2015	SREBF and miR33 in cholesterol and lipid homeostasis(Homo sapiens)	5	18	0.0386941	0.881316	-1.14024	0.144057	HMGCS1;HMGCR;PPARA;LDLR;MED15
Enrichr	WikiPathways_2015	Iron Homeostasis(Mus musculus)	4	12	0.0395715	0.881316	-0.241149	0.0304667	IL6;IREB2;SLC40A1;IL6R
Enrichr	WikiPathways_2015	Iron metabolism in placenta(Homo sapiens)	4	12	0.0395715	0.881316	-0.0754679	0.00953458	IREB2;SLC40A1;ACO1;HAMP
Enrichr	WikiPathways_2015	SREBP signalling(Homo sapiens)	11	64	0.0469908	0.881316	-1.49554	0.188946	FDPS;IDI1;SQLE;HMGCS1;LPL;DBI;MVD;HMGCR;LDLR;MED15;FDFT1
Enrichr	WikiPathways_2016	Cholesterol Biosynthesis_Homo sapiens_WP197	11	15	3.64e-06	0.000692788	-1.87115	13.6122	IDI1;FDPS;SQLE;NSDHL;MVK;HMGCS1;MSMO1;MVD;HMGCR;DHCR7;FDFT1
Enrichr	WikiPathways_2016	Cholesterol Biosynthesis_Mus musculus_WP103	11	15	3.64e-06	0.000692788	-1.75233	12.7478	IDI1;FDPS;SQLE;NSDHL;MVK;HMGCS1;MSMO1;MVD;HMGCR;DHCR7;FDFT1
Enrichr	WikiPathways_2016	Senescence and Autophagy in Cancer_Homo sapiens_WP615	20	105	0.00414751	0.526734	-1.87059	1.19916	CEBPB;CDKN1A;KMT2A;TNFSF15;ATG13;ING1;GABARAP;IGF1R;COL1A1;VTN;COL3A1;MMP14;IL6;MAP1LC3B;MAP1LC3A;LAMP1;IL1B;PIK3C3;SLC39A1;IL6R
Enrichr	WikiPathways_2016	Diurnally Regulated Genes with Circadian Orthologs_Homo sapiens_WP410	11	48	0.00996488	0.669818	-1.93755	0.77647	PER2;PER1;IDI1;CEBPB;TUBB3;NCOA4;KLF9;CRY2;NR1D2;TAB2;HERPUD1
Enrichr	WikiPathways_2016	Diurnally Regulated Genes with Circadian Orthologs_Mus musculus_WP1268	11	48	0.00996488	0.669818	-1.89042	0.757585	PER2;PER1;IDI1;CEBPB;TUBB3;NCOA4;KLF9;CRY2;NR1D2;TAB2;HERPUD1
Enrichr	WikiPathways_2016	Glial Cell Differentiation_Homo sapiens_WP2276	4	7	0.0105483	0.669818	-0.50193	0.201148	MAG;CNP;PLP1;MBP
Enrichr	WikiPathways_2016	Exercise-induced Circadian Regulation_Mus musculus_WP544	10	48	0.023069	0.920938	-1.80506	0.148669	PER2;PER1;IDI1;CEBPB;NCOA4;KLF9;CRY2;NR1D2;TAB2;HERPUD1
Enrichr	WikiPathways_2016	Catalytic cycle of mammalian Flavin-containing MonoOxygenases (FMOs)_Homo sapiens_WP688	3	5	0.0248193	0.920938	0.355299	-0.0292632	FMO1;FMO2;FMO5
Enrichr	WikiPathways_2016	IL-6 signaling Pathway_Mus musculus_WP387	16	97	0.0289792	0.920938	-1.86171	0.153334	NCOA1;HSP90AA1;CEBPB;INPPL1;HSPB1;PTPN11;PIK3R1;TYK2;IL6;ERBB3;BTK;EIF4EBP1;FYN;PLCG1;SGK1;IL6R
Enrichr	WikiPathways_2016	IL-1 Signaling Pathway_Mus musculus_WP37	8	36	0.0300754	0.920938	-1.71481	0.141235	NFKBIA;IL1B;PTPN11;TAB2;IRAK3;IRAK4;PLCG1;NFKBIB
Enrichr	WikiPathways_2016	SREBF and miR33 in cholesterol and lipid homeostasis_Homo sapiens_WP2011	5	18	0.0408007	0.920938	-0.973355	0.0801676	HMGCS1;HMGCR;PPARA;MED15;LDLR
Enrichr	WikiPathways_2016	Iron metabolism in placenta_Homo sapiens_WP2007	4	12	0.0414046	0.920938	-0.414305	0.0341231	IREB2;SLC40A1;ACO1;HAMP
Enrichr	WikiPathways_2016	Iron Homeostasis_Mus musculus_WP1596	4	12	0.0414046	0.920938	-0.349654	0.0287982	IL6;IREB2;SLC40A1;IL6R
